# Supplementary material for: Leakage-Controlled and Survey-Weighted Machine Learning for Neonatal Mortality Risk Prediction Using NFHS-5 Data
Source: Healthcare (Basel). 2026 Jul 16;14(14):2144. doi: 10.3390/healthcare14142144 (PMC13410558; doi:10.3390/healthcare14142144)
Supplement: Supplementary file 1 [file healthcare-14-02144-s001.zip]

Archive with 23 entries (21 files):
- Reproducibility/
- Reproducibility/final_model_pipeline.joblib
- Reproducibility/MDPI Healthcare Final Executed Notebook.ipynb
- Reproducibility/output_file_inventory.csv
- Reproducibility/reproducibility_manifest.json
- Supplementary Data/
- Supplementary Data/.DS_Store
- Supplementary Data/development_validation_permutation_importance.csv
- Supplementary Data/final_development_pso_convergence.csv
- Supplementary Data/final_selected_features.csv
- Supplementary Data/fully_nested_calibration_fold_audit.csv
- Supplementary Data/loso_bihar_fully_nested_fold_audit.csv
- Supplementary Data/loso_chhattisgarh_fully_nested_fold_audit.csv
- Supplementary Data/loso_uttarakhand_fully_nested_fold_audit.csv
- Supplementary Data/nested_first_stage_oof_audit.csv
- Supplementary Data/nested_pso_convergence_all_folds.csv
- Supplementary Data/repeated_grouped_nested_cv_fold_results.csv
- Supplementary Data/reviewer_technical_compliance_audit.csv
- Supplementary Data/survey_weighted_stratified_psu_bootstrap_logistic_coefficients.csv
- Supplementary Data/timepoint_antenatal_fully_nested_fold_audit.csv
- Supplementary Data/timepoint_delivery_time_fully_nested_fold_audit.csv
- Supplementary Data/timepoint_retrospective_upper_bound_fully_nested_fold_audit.csv
- Supplementary_Materials_Healthcare_4268889.pdf
