# Supplementary material for: Leakage-Controlled and Survey-Weighted Machine Learning for Neonatal Mortality Risk Prediction Using NFHS-5 Data
Source: Healthcare (Basel). 2026 Jul 16;14(14):2144. doi: 10.3390/healthcare14142144 (PMC13410558; doi:10.3390/healthcare14142144)
Supplement: Supplementary file 1 [file healthcare-14-02144-s001.zip › Reproducibility/MDPI Healthcare Final Executed Notebook.ipynb]

# %% [markdown]
# Final Technical Revision: Leakage-Safe, Survey-Design-Aware Neonatal Mortality Prediction Using NFHS-5 / DHS India Children’s Recode

This notebook resolves the remaining reviewer concerns through household-grouped validation, timepoint-specific operational models, stratified PSU-bootstrap survey inference, grouped uncertainty intervals, corrected repeated-CV comparisons, and complete PDF/CSV/ZIP export.


**Final reviewer-complete revision:** weighted HGB, fully nested calibration/LOSO, weighted thresholds, and clean export audit.

# %% [code]
# ============================================================
# 0. Kaggle configuration
# ============================================================
DHS_ZIP_OR_DTA_PATH = "/kaggle/input/datasets/rajahashimali/public-healthcare"
OUTPUT_DIR = "/kaggle/working/neonatal_revision_final_outputs"
TARGET_STATES = ["Bihar", "Chhattisgarh", "Uttarakhand"]

RANDOM_STATE = 42
HOLDOUT_FOLDS = 5
REPEATED_CV_SEEDS = [42, 137, 2026]       # training/split uncertainty
INNER_PSO_FOLDS = 3
CALIBRATION_FOLDS = 5
PSO_PARTICLES = 12
PSO_ITERATIONS = 12
PSO_FEATURE_PENALTY = 0.002
TARGET_SCREENING_SENSITIVITY = 0.80
MIN_FEATURE_NONMISSING = 0.05
RUN_STATEWISE_VALIDATION = True
RUN_ANN = True
DISPLAY_FIGURES_IN_NOTEBOOK = True

# Set True for a quick syntax/debug run. Keep False for the final manuscript run.
FAST_MODE = False
if FAST_MODE:
    REPEATED_CV_SEEDS = [42]
    PSO_PARTICLES = 6
    PSO_ITERATIONS = 5

print("Configured final reviewer-complete run. FAST_MODE =", FAST_MODE)


# %% [code]

# ============================================================
# 1. Imports and environment setup
# ============================================================

import os
import re
import json
import math
import time
import zipfile
import warnings
from pathlib import Path
from collections import defaultdict

warnings.filterwarnings("ignore")

import numpy as np
import pandas as pd

import matplotlib.pyplot as plt
from matplotlib.patches import FancyBboxPatch, FancyArrowPatch
from IPython.display import display

from sklearn.model_selection import (
    StratifiedKFold, StratifiedGroupKFold, GroupKFold
)
from sklearn.compose import ColumnTransformer
from sklearn.pipeline import Pipeline
from sklearn.preprocessing import OneHotEncoder, StandardScaler
from sklearn.impute import SimpleImputer
from sklearn.metrics import (
    roc_auc_score, average_precision_score, accuracy_score, precision_score,
    recall_score, f1_score, confusion_matrix, roc_curve, precision_recall_curve,
    brier_score_loss
)
from sklearn.calibration import calibration_curve
from sklearn.inspection import permutation_importance
from sklearn.linear_model import LogisticRegression
from sklearn.ensemble import RandomForestClassifier, HistGradientBoostingClassifier
from sklearn.neural_network import MLPClassifier
from sklearn.cluster import KMeans

try:
    from imblearn.over_sampling import SMOTE, RandomOverSampler
    from imblearn.under_sampling import RandomUnderSampler
    IMBLEARN_AVAILABLE = True
except Exception as e:
    IMBLEARN_AVAILABLE = False
    print("imblearn not available. Resampling models will be skipped:", e)

try:
    import shap
    SHAP_AVAILABLE = True
except Exception:
    SHAP_AVAILABLE = False

try:
    import statsmodels.api as sm
    STATSMODELS_AVAILABLE = True
except Exception:
    STATSMODELS_AVAILABLE = False

Path(OUTPUT_DIR).mkdir(parents=True, exist_ok=True)
FIG_DIR = Path(OUTPUT_DIR) / "figures_pdf"
TAB_DIR = Path(OUTPUT_DIR) / "tables_csv"
MODEL_DIR = Path(OUTPUT_DIR) / "model_artifacts"
for d in [FIG_DIR, TAB_DIR, MODEL_DIR]:
    d.mkdir(parents=True, exist_ok=True)

plt.rcParams.update({
    "figure.dpi": 150,
    "savefig.dpi": 300,
    "font.size": 10,
    "axes.titlesize": 13,
    "axes.labelsize": 11,
    "xtick.labelsize": 9,
    "ytick.labelsize": 9,
    "legend.fontsize": 9,
    "pdf.fonttype": 42,
    "ps.fonttype": 42,
    "axes.spines.top": False,
    "axes.spines.right": False,
})


def save_fig(fig, name):
    """Save a figure as a publication-ready PDF and display it inline.

    Displaying before closing ensures every figure is visible in the Kaggle notebook
    while still writing vector-quality PDFs for the manuscript package.
    """
    path = FIG_DIR / f"{name}.pdf"
    fig.tight_layout()
    fig.savefig(path, bbox_inches="tight")
    if globals().get("DISPLAY_FIGURES_IN_NOTEBOOK", True):
        display(fig)
    plt.close(fig)
    return path


def save_table(df, name):
    path = TAB_DIR / f"{name}.csv"
    df.to_csv(path, index=False)
    return path

print("Output directory:", OUTPUT_DIR)

from sklearn.base import clone
from sklearn.metrics import log_loss
from sklearn.utils.validation import check_is_fitted
from scipy.special import expit
from scipy import stats
import joblib


# %% [markdown]
## 2. Load the DHS/NFHS Children’s Recode file

The official DHS file `IAKR7EDT.ZIP` contains a Stata `.DTA` file. This cell extracts and loads it. The code also tries to load labelled values so that state names can be identified reliably.

# %% [code]

# ============================================================
# 2. Load DHS/NFHS data
# ============================================================

DHS_PATH = Path(DHS_ZIP_OR_DTA_PATH)
if not DHS_PATH.exists():
    raise FileNotFoundError(
        f"Cannot find {DHS_PATH}. Add the official DHS IAKR7EDT.ZIP or extracted IAKR7EFL.DTA as a Kaggle dataset, "
        "then update DHS_ZIP_OR_DTA_PATH."
    )

work_extract_dir = Path("/kaggle/working/dhs_extracted")
work_extract_dir.mkdir(parents=True, exist_ok=True)


def find_dhs_dta(path: Path) -> Path:
    """Return the DHS Children Recode .DTA file from a file, ZIP, or folder path.

    Kaggle commonly mounts datasets as folders. The earlier notebook failed when the path
    was set to /kaggle/input/.../public-healthcare because that is a directory, not a .DTA file.
    This function searches recursively and prefers the expected DHS KR file IAKR7EFL.DTA.
    """
    path = Path(path)
    candidates = []

    if path.is_file():
        suffix = path.suffix.lower()
        if suffix == ".zip":
            extract_to = work_extract_dir / path.stem
            extract_to.mkdir(parents=True, exist_ok=True)
            with zipfile.ZipFile(path, "r") as z:
                z.extractall(extract_to)
            candidates = list(extract_to.rglob("*.DTA")) + list(extract_to.rglob("*.dta"))
        elif suffix == ".dta":
            candidates = [path]
        else:
            raise ValueError(f"Unsupported DHS input file type: {path}. Use a .ZIP or .DTA file.")

    elif path.is_dir():
        # First check for already extracted Stata files.
        candidates = list(path.rglob("*.DTA")) + list(path.rglob("*.dta"))

        # If the folder only contains the official ZIP, extract it and search again.
        if not candidates:
            zip_files = list(path.rglob("*.ZIP")) + list(path.rglob("*.zip"))
            if zip_files:
                preferred_zip = sorted(
                    zip_files,
                    key=lambda x: ("IAKR7EDT" not in x.name.upper(), len(str(x)))
                )[0]
                extract_to = work_extract_dir / preferred_zip.stem
                extract_to.mkdir(parents=True, exist_ok=True)
                with zipfile.ZipFile(preferred_zip, "r") as z:
                    z.extractall(extract_to)
                candidates = list(extract_to.rglob("*.DTA")) + list(extract_to.rglob("*.dta"))
    else:
        raise FileNotFoundError(path)

    if not candidates:
        raise FileNotFoundError(
            f"No .DTA file found under {path}. Your Kaggle input folder should contain IAKR7EFL.DTA "
            "or the official IAKR7EDT.ZIP archive."
        )

    # Prefer the expected DHS India Children Recode file name.
    preferred = [p for p in candidates if p.name.upper() == "IAKR7EFL.DTA"]
    if preferred:
        return preferred[0]

    # Otherwise prefer any KR recode DTA and then the shortest path.
    kr_like = [p for p in candidates if "KR" in p.name.upper()]
    if kr_like:
        return sorted(kr_like, key=lambda x: len(str(x)))[0]

    return sorted(candidates, key=lambda x: len(str(x)))[0]


dta_path = find_dhs_dta(DHS_PATH)
print("DHS input path:", DHS_PATH)
print("Loading Stata file:", dta_path)

# Read metadata first, then load only variables used by the analysis.
# This avoids loading all 1,600+ KR variables twice, which can exceed Kaggle memory.
stata_reader = pd.read_stata(dta_path, convert_categoricals=False, iterator=True)
available_vars = set(stata_reader.variable_labels().keys())
variable_labels = stata_reader.variable_labels()

DHS_ANALYSIS_COLUMNS = [
    # IDs, weights, design, state/background
    "caseid", "midx", "v001", "v002", "v003", "v005", "v021", "v022", "v023", "v024", "v025",
    "v012", "v106", "v190", "v212", "v511", "v501", "v729", "v717", "v705", "v131", "v481",
    "v113", "v116",
    # outcome and child characteristics
    "b4", "b5", "b6", "b7", "b11", "b19", "b20", "bord", "m18", "m19", "m19a", "s220a",
    # pregnancy and failed-pregnancy history
    "v228", "s234", "s235",
    # maternal health/lifestyle
    "v445", "v457", "s728a", "s728b", "s728c", "s728d", "s728e", "s728f", "s728g",
    "v463a", "v463b", "v463c", "v463d", "v463f", "v463g", "v463j", "v463k", "v463l", "v463x", "v463z",
    # access/utilization
    "m14", "m15", "m3a", "m3b", "m3c", "m3d", "m3g", "m3h", "m3n", "m45", "h42", "m66", "m70", "m72",
    "s420a", "s420b", "s420c", "s420d", "s420e", "s454", "s458a",
    # gender-based violence proxy
    "v744a", "v744b", "v744c", "v744d", "v744e"
]
DHS_ANALYSIS_COLUMNS = [c for c in DHS_ANALYSIS_COLUMNS if c in available_vars]
missing_expected = sorted(set([
    "v005", "v021", "v022", "v023", "v024", "b5", "b7", "s220a", "m19", "v228", "s234"
]) - set(DHS_ANALYSIS_COLUMNS))
if missing_expected:
    print("Warning: expected variables not found:", missing_expected)

# Raw numeric-coded data for modelling.
df_raw = pd.read_stata(dta_path, columns=DHS_ANALYSIS_COLUMNS, convert_categoricals=False)

# Labelled version only where labels are needed/readable. Avoid loading the full dataset twice.
try:
    labelled_cols = [c for c in ["v024", "s234"] if c in DHS_ANALYSIS_COLUMNS]
    df_labelled = pd.read_stata(dta_path, columns=labelled_cols, convert_categoricals=True)
except Exception:
    df_labelled = None

print("Raw shape:", df_raw.shape)
print("Loaded columns:", len(DHS_ANALYSIS_COLUMNS))
print("Key labels:")
for c in ["v024", "b5", "b7", "s220a", "m19", "v228", "s234", "v005", "v021", "v022", "v023"]:
    if c in variable_labels:
        print(f"  {c}: {variable_labels[c]}")


# %% [code]

# ============================================================
# 3. Helper functions for variable handling
# ============================================================

def has_col(df, col):
    return col in df.columns


def first_existing(df, candidates):
    for c in candidates:
        if c in df.columns:
            return c
    return None


def safe_numeric(s):
    return pd.to_numeric(s, errors="coerce")


def add_binary_from_codes(df, col, positive_codes, name):
    if col is None or col not in df.columns:
        df[name] = np.nan
    else:
        df[name] = safe_numeric(df[col]).isin(positive_codes).astype(float)
    return df


def weighted_mean(x, w):
    mask = pd.notna(x) & pd.notna(w)
    if mask.sum() == 0:
        return np.nan
    return np.average(x[mask], weights=w[mask])


def find_state_values(raw_df, labelled_df, target_names):
    # Return raw v024 state codes corresponding to target state names.
    if "v024" not in raw_df.columns:
        raise KeyError("v024 state variable not found. Check DHS recode file.")
    if labelled_df is not None and "v024" in labelled_df.columns:
        tmp = pd.DataFrame({"code": raw_df["v024"], "label": labelled_df["v024"].astype(str)})
        mapping = tmp.drop_duplicates().dropna().sort_values("code")
        found = []
        for target in target_names:
            hit = mapping[mapping["label"].str.contains(target, case=False, regex=False)]
            if not hit.empty:
                found.extend(hit["code"].tolist())
        if found:
            return sorted(set(found)), mapping
    # Fallback: user can inspect mapping and set manually if labels are unavailable.
    mapping = pd.DataFrame({"code": sorted(raw_df["v024"].dropna().unique()), "label": sorted(raw_df["v024"].dropna().unique())})
    return [], mapping

state_codes, state_mapping = find_state_values(df_raw, df_labelled, TARGET_STATES)
save_table(state_mapping, "state_code_mapping_detected")
print("Detected target state codes:", state_codes)
print(state_mapping.head(40))

if not state_codes:
    raise ValueError(
        "Could not automatically detect state codes for Bihar, Chhattisgarh, and Uttarakhand. "
        "Open tables_csv/state_code_mapping_detected.csv, identify v024 codes, and manually filter df_raw."
    )


# %% [markdown]
## 3. Feature engineering

The notebook uses DHS/NFHS recode variables where available. Because NFHS-specific variables may differ slightly from standard DHS variables, all engineered features are created defensively: missing variables are recorded and excluded rather than silently fabricated.

The primary outcome is defined as **neonatal death**: child not alive and age at death reported as 0 completed months. This follows the common DHS approximation for death within the neonatal period using Children’s Recode variables `b5` and `b7`.

# %% [code]

# ============================================================
# 4. Feature engineering
# ============================================================

def engineer_features(df_raw, df_labelled=None):
    df = df_raw.copy()
    labelled = df_labelled.copy() if df_labelled is not None else None

    # Filter target states.
    df = df[df["v024"].isin(state_codes)].copy()
    if labelled is not None:
        labelled = labelled.loc[df.index].copy()

    # Survey design and grouping identifiers.
    df["sample_weight"] = safe_numeric(df["v005"]) / 1_000_000 if "v005" in df.columns else np.nan
    df["psu"] = safe_numeric(df["v001"]) if "v001" in df.columns else np.nan
    df["household_id"] = (
        df["v001"].astype(str) + "_" + df["v002"].astype(str)
        if all(c in df.columns for c in ["v001", "v002"]) else np.nan
    )
    # In the KR file, v003 identifies the interviewed woman within the household.
    df["mother_id"] = (
        df["v001"].astype(str) + "_" + df["v002"].astype(str) + "_" + df["v003"].astype(str)
        if all(c in df.columns for c in ["v001", "v002", "v003"]) else np.nan
    )
    strata_col = first_existing(df, ["v022", "v023"])
    df["strata"] = safe_numeric(df[strata_col]) if strata_col else np.nan

    # State label.
    if labelled is not None and "v024" in labelled.columns:
        df["state_name"] = labelled["v024"].astype(str).values
    else:
        df["state_name"] = df["v024"].astype(str)

    # Outcome: neonatal death.
    if "b5" not in df.columns or "b7" not in df.columns:
        raise KeyError("Required outcome variables b5 and/or b7 not found in KR file.")
    # b5: child is alive, usually 0=no, 1=yes. b7: age at death in completed months.
    df["neonatal_death"] = ((safe_numeric(df["b5"]) == 0) & (safe_numeric(df["b7"]) == 0)).astype(int)

    # Core background features.
    df["state_code"] = safe_numeric(df.get("v024", np.nan))
    df["residence"] = safe_numeric(df.get("v025", np.nan))          # urban/rural
    df["wealth_index"] = safe_numeric(df.get("v190", np.nan))       # wealth quintile
    df["mother_education"] = safe_numeric(df.get("v106", np.nan))   # education level
    df["mother_age"] = safe_numeric(df.get("v012", np.nan))
    df["mother_age_first_birth"] = safe_numeric(df.get("v212", np.nan))

    # Age at first pregnancy/birth category.
    age_first = df["mother_age_first_birth"]
    df["teenage_pregnancy"] = (age_first < 20).astype(float)
    df.loc[age_first.isna(), "teenage_pregnancy"] = np.nan
    df["advanced_maternal_age_first_birth"] = (age_first >= 35).astype(float)
    df.loc[age_first.isna(), "advanced_maternal_age_first_birth"] = np.nan
    df["teenage_or_late_pregnancy"] = ((age_first < 20) | (age_first >= 35)).astype(float)
    df.loc[age_first.isna(), "teenage_or_late_pregnancy"] = np.nan

    # Birth order and interval.
    df["birth_order"] = safe_numeric(df.get("bord", np.nan))
    df["preceding_birth_interval_months"] = safe_numeric(df.get("b11", np.nan))
    df["short_birth_interval"] = (df["preceding_birth_interval_months"] < 18).astype(float)
    df.loc[df["preceding_birth_interval_months"].isna(), "short_birth_interval"] = np.nan

    # Child sex and size/weight.
    df["child_sex"] = safe_numeric(df.get("b4", np.nan))
    df["size_at_birth_code"] = safe_numeric(df.get("m18", np.nan))
    bw_col = first_existing(df, ["m19", "m19a"])
    if bw_col:
        bw = safe_numeric(df[bw_col])
        # DHS birthweight values are usually grams; invalid high codes excluded.
        df["birth_weight_g"] = bw.where((bw > 300) & (bw < 7000), np.nan)
        df["low_birth_weight"] = (df["birth_weight_g"] < 2500).astype(float)
        df.loc[df["birth_weight_g"].isna(), "low_birth_weight"] = np.nan
    else:
        # Fallback based on perceived size at birth; exact DHS coding varies by survey.
        df["birth_weight_g"] = np.nan
        df["low_birth_weight"] = np.nan

    # Gestational duration / preterm proxy where available.
    # IMPORTANT: in the India NFHS-5 KR file, m17 is caesarean delivery, not gestational duration.
    # The manuscript's preterm-birth construct should therefore use s220a (pregnancy duration) where available.
    gest_col = first_existing(df, ["s220a", "b20"])
    if gest_col:
        gest = safe_numeric(df[gest_col])
        df["gestation_raw"] = gest
        # NFHS s220a is recorded in completed pregnancy months. Birth before 9 months is used as a conservative preterm proxy.
        df["preterm_birth"] = np.where(gest.between(1, 12), (gest < 9).astype(float), np.nan)
    else:
        df["gestation_raw"] = np.nan
        df["preterm_birth"] = np.nan

    # Failed pregnancy history proxies. v228 captures whether the woman ever had a terminated pregnancy.
    # NFHS s234 distinguishes the most recent pregnancy end as miscarriage, abortion, or stillbirth.
    if "v228" in df.columns:
        df["failed_pregnancy_history"] = safe_numeric(df["v228"]).isin([1]).astype(float)
        df.loc[safe_numeric(df["v228"]).isna(), "failed_pregnancy_history"] = np.nan
    else:
        df["failed_pregnancy_history"] = np.nan

    if "s234" in df.columns:
        s234 = safe_numeric(df["s234"])
        df["miscarriage_history"] = s234.isin([1]).astype(float)
        df["abortion_history"] = s234.isin([2]).astype(float)
        df["stillbirth_history"] = s234.isin([3]).astype(float)
        for c in ["miscarriage_history", "abortion_history", "stillbirth_history"]:
            df.loc[s234.isna(), c] = 0.0
    else:
        df["miscarriage_history"] = np.nan
        df["abortion_history"] = np.nan
        df["stillbirth_history"] = np.nan

    # Maternal health/lifestyle.
    bmi_col = first_existing(df, ["v445"])
    if bmi_col:
        bmi = safe_numeric(df[bmi_col]) / 100.0
        df["maternal_bmi"] = bmi.where((bmi > 10) & (bmi < 60), np.nan)
        df["maternal_bmi_category"] = pd.cut(
            df["maternal_bmi"], bins=[0, 18.5, 25, 60], labels=[0, 1, 2]
        ).astype(float)
    else:
        df["maternal_bmi"] = np.nan
        df["maternal_bmi_category"] = np.nan

    df["anaemia_code"] = safe_numeric(df.get("v457", np.nan))

    # NCD score from NFHS-specific variables if present.
    ncd_cols = [c for c in ["s728a", "s728b", "s728c", "s728d", "s728e", "s728f", "s728g"] if c in df.columns]
    if ncd_cols:
        ncd = pd.DataFrame({c: safe_numeric(df[c]) for c in ncd_cols})
        df["ncd_score"] = ncd.isin([1]).sum(axis=1)
    else:
        df["ncd_score"] = np.nan

    # Substance use score.
    substance_cols = [c for c in ["v463a", "v463b", "v463c", "v463d", "v463f", "v463g", "v463j", "v463k", "v463l", "v463x"] if c in df.columns]
    if substance_cols:
        sub = pd.DataFrame({c: safe_numeric(df[c]) for c in substance_cols})
        df["substance_use_score"] = sub.isin([1]).sum(axis=1)
    else:
        df["substance_use_score"] = np.nan

    # Healthcare access and utilization.
    df["anc_4plus"] = (safe_numeric(df.get("m14", np.nan)) >= 4).astype(float)
    df.loc[safe_numeric(df.get("m14", np.nan)).isna(), "anc_4plus"] = np.nan

    m15 = safe_numeric(df.get("m15", np.nan))
    # DHS place of delivery: 10-series usually home, 20+ public/private facility.
    df["facility_delivery"] = (m15 >= 20).astype(float)
    df.loc[m15.isna(), "facility_delivery"] = np.nan

    attendant_cols = [c for c in ["m3a", "m3b", "m3c", "m3d", "m3g", "m3h", "m3n"] if c in df.columns]
    if attendant_cols:
        att = pd.DataFrame({c: safe_numeric(df[c]) for c in attendant_cols})
        df["birth_attendance_score"] = att.isin([1]).sum(axis=1)
    else:
        df["birth_attendance_score"] = np.nan

    # IFA.
    if "m45" in df.columns or "h42" in df.columns:
        vals = []
        for c in ["m45", "h42"]:
            if c in df.columns:
                vals.append(safe_numeric(df[c]).isin([1]).astype(float))
        df["ifa_consumed_or_received"] = pd.concat(vals, axis=1).max(axis=1)
    else:
        df["ifa_consumed_or_received"] = np.nan

    chw_cols = [c for c in ["s420a", "s420b", "s420c", "s420d", "s420e"] if c in df.columns]
    if chw_cols:
        chw = pd.DataFrame({c: safe_numeric(df[c]) for c in chw_cols})
        df["pregnancy_complications_discussed_score"] = chw.isin([1]).sum(axis=1)
    else:
        df["pregnancy_complications_discussed_score"] = np.nan

    df["pnc_mother"] = safe_numeric(df.get("m66", np.nan))
    df["pnc_child"] = safe_numeric(df.get("m70", np.nan))

    # Socioeconomic/environment.
    df["married_under_18"] = np.where(safe_numeric(df.get("v511", np.nan)).notna(), (safe_numeric(df.get("v511")) < 18).astype(float), np.nan)
    df["marital_status"] = safe_numeric(df.get("v501", np.nan))
    df["husband_education"] = safe_numeric(df.get("v729", np.nan))
    df["mother_occupation"] = safe_numeric(df.get("v717", np.nan))
    df["husband_occupation"] = safe_numeric(df.get("v705", np.nan))
    df["ethnicity_code"] = safe_numeric(df.get("v131", np.nan))
    df["health_insurance"] = safe_numeric(df.get("v481", np.nan))
    df["oope_code"] = safe_numeric(df.get("s454", np.nan)) if "s454" in df.columns else np.nan
    df["jsy_assistance"] = safe_numeric(df.get("s458a", np.nan)) if "s458a" in df.columns else np.nan
    df["water_source"] = safe_numeric(df.get("v113", np.nan))
    df["sanitation_source"] = safe_numeric(df.get("v116", np.nan))

    violence_cols = [c for c in ["v744a", "v744b", "v744c", "v744d", "v744e"] if c in df.columns]
    if violence_cols:
        vio = pd.DataFrame({c: safe_numeric(df[c]) for c in violence_cols})
        df["beating_justification_score"] = vio.isin([1]).sum(axis=1)
    else:
        df["beating_justification_score"] = np.nan

    # Candidate features for modelling.
    feature_cols = [
        "state_code", "residence", "wealth_index", "mother_education", "mother_age",
        "mother_age_first_birth", "teenage_pregnancy", "advanced_maternal_age_first_birth",
        "teenage_or_late_pregnancy", "birth_order", "preceding_birth_interval_months",
        "short_birth_interval", "child_sex", "size_at_birth_code", "birth_weight_g",
        "low_birth_weight", "gestation_raw", "preterm_birth", "failed_pregnancy_history",
        "miscarriage_history", "abortion_history", "stillbirth_history",
        "maternal_bmi", "maternal_bmi_category", "anaemia_code", "ncd_score",
        "substance_use_score", "anc_4plus", "facility_delivery", "birth_attendance_score",
        "ifa_consumed_or_received", "pregnancy_complications_discussed_score",
        "pnc_mother", "pnc_child", "married_under_18", "marital_status",
        "husband_education", "mother_occupation", "husband_occupation", "ethnicity_code",
        "health_insurance", "oope_code", "jsy_assistance", "water_source",
        "sanitation_source", "beating_justification_score"
    ]

    available_features = [c for c in feature_cols if c in df.columns and df[c].notna().mean() > 0.05]
    missing_or_sparse = [c for c in feature_cols if c not in available_features]

    keep_cols = ["neonatal_death", "sample_weight", "psu", "strata", "state_name", "mother_id", "household_id"] + available_features
    out = df[keep_cols].copy()
    return out, available_features, missing_or_sparse

model_df, base_feature_cols, missing_sparse_features = engineer_features(df_raw, df_labelled)

print("Filtered/model shape:", model_df.shape)
print("Outcome distribution:")
print(model_df["neonatal_death"].value_counts(dropna=False))
print("Available features:", len(base_feature_cols))
print(base_feature_cols)
print("Missing/sparse features not used:", missing_sparse_features)

save_table(pd.DataFrame({"available_feature": base_feature_cols}), "available_model_features")
save_table(pd.DataFrame({"missing_or_sparse_feature": missing_sparse_features}), "missing_or_sparse_features")


# %% [code]

# ============================================================
# 5. Descriptive tables and initial scientific figures
# ============================================================

# Weighted cohort summary.
summary_rows = []
for state, g in model_df.groupby("state_name"):
    w = g["sample_weight"].fillna(1.0).values
    y = g["neonatal_death"].values
    summary_rows.append({
        "state": state,
        "n_unweighted": len(g),
        "neonatal_deaths_unweighted": int(y.sum()),
        "neonatal_death_rate_unweighted": float(np.mean(y)),
        "neonatal_death_rate_weighted": float(weighted_mean(g["neonatal_death"], g["sample_weight"])),
    })
summary_df = pd.DataFrame(summary_rows)
save_table(summary_df, "weighted_state_outcome_summary")
summary_df


# %% [code]

# Class imbalance figure.
fig, ax = plt.subplots(figsize=(6.5, 4.2))
counts = model_df["neonatal_death"].value_counts().sort_index()
labels = ["Survived neonatal period", "Neonatal death"]
ax.bar(labels, counts.values)
ax.set_ylabel("Number of children")
ax.set_title("Class imbalance in neonatal mortality outcome")
for i, v in enumerate(counts.values):
    ax.text(i, v, f"{v:,}\n({v / counts.sum():.2%})", ha="center", va="bottom")
ax.tick_params(axis="x", rotation=10)
save_fig(fig, "figure_01_class_imbalance")

# Missingness figure.
miss = model_df[base_feature_cols].isna().mean().sort_values(ascending=False).head(25)
fig, ax = plt.subplots(figsize=(7.5, 6.5))
ax.barh(miss.index[::-1], miss.values[::-1])
ax.set_xlabel("Missing proportion")
ax.set_title("Top feature missingness proportions")
save_fig(fig, "figure_02_feature_missingness")

# Correlation heatmap for numeric engineered features.
num_corr_cols = [c for c in base_feature_cols if model_df[c].nunique(dropna=True) > 1]
corr = model_df[num_corr_cols + ["neonatal_death"]].corr(numeric_only=True)
# Keep variables most correlated with outcome to avoid overcrowding.
top_corr_cols = corr["neonatal_death"].abs().sort_values(ascending=False).head(18).index.tolist()
corr_small = model_df[top_corr_cols].corr(numeric_only=True)
fig, ax = plt.subplots(figsize=(8.2, 7.2))
im = ax.imshow(corr_small.values, aspect="auto", vmin=-1, vmax=1)
ax.set_xticks(range(len(top_corr_cols)))
ax.set_yticks(range(len(top_corr_cols)))
ax.set_xticklabels(top_corr_cols, rotation=90)
ax.set_yticklabels(top_corr_cols)
ax.set_title("Correlation structure among outcome-relevant variables")
fig.colorbar(im, ax=ax, fraction=0.046, pad=0.04, label="Pearson correlation")
save_fig(fig, "figure_03_correlation_heatmap")


# %% [markdown]
## 4. Mandatory data-integrity and survey-design audit

This section prevents silent methodological downgrades. The final analysis requires valid mother identifiers, sampling weights, PSUs, and strata. It also reports duplicated maternal records because the predictive split is performed at mother level, not child-record level.

# %% [code]
# ============================================================
# 6. Mandatory design audit and grouped holdout split
# ============================================================
analysis_df = model_df.dropna(subset=["neonatal_death"]).copy().reset_index(drop=True)

required_design = ["household_id", "mother_id", "sample_weight", "psu", "strata", "state_name"]
audit_rows = []
for c in required_design:
    audit_rows.append({
        "variable": c,
        "present": c in analysis_df.columns,
        "nonmissing_n": int(analysis_df[c].notna().sum()) if c in analysis_df else 0,
        "unique_nonmissing": int(analysis_df[c].nunique(dropna=True)) if c in analysis_df else 0,
        "missing_fraction": float(analysis_df[c].isna().mean()) if c in analysis_df else 1.0,
    })
design_audit = pd.DataFrame(audit_rows)
save_table(design_audit, "survey_and_group_identifier_audit")
display(design_audit)

fatal = []
if analysis_df["household_id"].isna().any() or analysis_df["household_id"].nunique() < 100:
    fatal.append("household_id is missing or has insufficient variation")
if analysis_df["mother_id"].isna().any() or analysis_df["mother_id"].nunique() < 100:
    fatal.append("mother_id is missing or has insufficient variation")
if analysis_df["psu"].notna().sum() == 0 or analysis_df["psu"].nunique(dropna=True) < 10:
    fatal.append("PSU variable is unusable")
if analysis_df["strata"].notna().sum() == 0 or analysis_df["strata"].nunique(dropna=True) < 2:
    fatal.append("strata variable is unusable")
if analysis_df["sample_weight"].notna().sum() == 0 or (analysis_df["sample_weight"] <= 0).all():
    fatal.append("sampling weights are unusable")
if fatal:
    raise RuntimeError("Mandatory DHS design audit failed: " + "; ".join(fatal))

analysis_df["sample_weight"] = analysis_df["sample_weight"].astype(float)
analysis_df["sample_weight"] = analysis_df["sample_weight"] / analysis_df["sample_weight"].mean()
analysis_df["group_stratum"] = (
    analysis_df["state_name"].astype(str) + "__" + analysis_df["neonatal_death"].astype(str)
)

# One fold of a stratified-group K-fold split is reserved as the untouched final test set.
sgkf_holdout = StratifiedGroupKFold(n_splits=HOLDOUT_FOLDS, shuffle=True, random_state=RANDOM_STATE)
train_idx, test_idx = next(sgkf_holdout.split(
    analysis_df, analysis_df["group_stratum"], groups=analysis_df["household_id"]
))
development_df = analysis_df.iloc[train_idx].copy().reset_index(drop=True)
final_test_df = analysis_df.iloc[test_idx].copy().reset_index(drop=True)

mother_overlap = set(development_df["mother_id"]) & set(final_test_df["mother_id"])
household_overlap = set(development_df["household_id"].dropna()) & set(final_test_df["household_id"].dropna())
if mother_overlap:
    raise AssertionError(f"Mother leakage detected: {len(mother_overlap)} overlapping mothers")
if household_overlap:
    raise AssertionError(f"Household leakage detected: {len(household_overlap)} overlapping households")

split_rows = []
for split_name, d in [("development", development_df), ("final_test", final_test_df)]:
    for state, g in d.groupby("state_name"):
        split_rows.append({
            "split": split_name, "state": state, "n_children": len(g),
            "n_mothers": g["mother_id"].nunique(),
            "events": int(g["neonatal_death"].sum()),
            "event_rate": float(g["neonatal_death"].mean()),
            "weighted_event_rate": float(np.average(g["neonatal_death"], weights=g["sample_weight"]))
        })
split_audit = pd.DataFrame(split_rows)
split_audit["mother_overlap_n"] = len(mother_overlap)
split_audit["household_overlap_n"] = len(household_overlap)
save_table(split_audit, "grouped_train_test_split_audit")
display(split_audit)


# %% [markdown]
## 5. Leakage-safe modelling utilities

All transformations below are fitted using training rows only. Nominal clustering variables are one-hot encoded before K-means. PSO is rerun inside each training fold. SMOTE is applied only after preprocessing and only to the corresponding training fold.

# %% [code]
# ============================================================
# 7. Core utilities: preprocessing, clustering, PSO, resampling, metrics
# ============================================================
ID_COLS = {"neonatal_death", "sample_weight", "psu", "strata", "state_name", "mother_id", "household_id", "group_stratum"}
BASE_FEATURES = [c for c in base_feature_cols if c not in ID_COLS]
CLUSTER_INPUTS = [c for c in ["state_code", "residence", "wealth_index", "mother_education"] if c in BASE_FEATURES]
INTERMEDIATE_TARGETS = [c for c in ["preterm_birth", "failed_pregnancy_history", "teenage_or_late_pregnancy", "low_birth_weight"] if c in analysis_df]

# Direct proxies excluded from each first-stage prediction.
STAGE_EXCLUSIONS = {
    "preterm_birth": {"gestation_raw", "preterm_birth"},
    "failed_pregnancy_history": {"failed_pregnancy_history", "miscarriage_history", "abortion_history", "stillbirth_history"},
    "teenage_or_late_pregnancy": {"teenage_or_late_pregnancy", "teenage_pregnancy", "advanced_maternal_age_first_birth", "mother_age_first_birth"},
    "low_birth_weight": {"low_birth_weight", "birth_weight_g", "size_at_birth_code"},
}

CATEGORICAL_HINTS = {
    "state_code", "residence", "wealth_index", "mother_education", "child_sex",
    "size_at_birth_code", "maternal_bmi_category", "anaemia_code", "marital_status",
    "mother_occupation", "husband_occupation", "ethnicity_code", "water_source", "sanitation_source"
}

def make_preprocessor(df, features):
    cat = [c for c in features if c in CATEGORICAL_HINTS]
    num = [c for c in features if c not in cat]
    transformers = []
    if num:
        transformers.append(("num", Pipeline([
            ("impute", SimpleImputer(strategy="median", add_indicator=True)),
            ("scale", StandardScaler())
        ]), num))
    if cat:
        transformers.append(("cat", Pipeline([
            ("impute", SimpleImputer(strategy="most_frequent")),
            ("onehot", OneHotEncoder(handle_unknown="ignore", sparse_output=False))
        ]), cat))
    return ColumnTransformer(transformers, remainder="drop", verbose_feature_names_out=False)

class SocioeconomicClusterer:
    """Training-only K-means after one-hot encoding nominal/ordinal category codes."""
    def __init__(self, n_clusters=4, random_state=42):
        self.n_clusters = n_clusters
        self.random_state = random_state
    def fit(self, df):
        self.features_ = [c for c in CLUSTER_INPUTS if c in df]
        self.preprocessor_ = ColumnTransformer([
            ("cluster_cat", Pipeline([
                ("impute", SimpleImputer(strategy="most_frequent")),
                ("onehot", OneHotEncoder(handle_unknown="ignore", sparse_output=False))
            ]), self.features_)
        ])
        X = self.preprocessor_.fit_transform(df[self.features_])
        max_k = min(self.n_clusters, max(2, len(df) // 100))
        self.model_ = KMeans(n_clusters=max_k, n_init=20, random_state=self.random_state)
        self.model_.fit(X)
        return self
    def transform(self, df):
        out = df.copy()
        X = self.preprocessor_.transform(df[self.features_])
        out["socioeconomic_cluster"] = self.model_.predict(X).astype(str)
        return out


def safe_auc(y, p, metric="pr", w=None):
    if len(np.unique(y)) < 2:
        return np.nan
    return (average_precision_score(y, p, sample_weight=w) if metric == "pr"
            else roc_auc_score(y, p, sample_weight=w))


def binary_pso_select(train_df, candidate_features, groups, seed=42):
    """Binary PSO whose objective is grouped inner-CV PR-AUC on train_df only."""
    candidate_features = [c for c in candidate_features if c in train_df and train_df[c].notna().mean() >= MIN_FEATURE_NONMISSING]
    if len(candidate_features) <= 3:
        return candidate_features, pd.DataFrame()
    y = train_df["neonatal_death"].astype(int).to_numpy()
    rng = np.random.default_rng(seed)
    n = len(candidate_features)
    particles = rng.integers(0, 2, size=(PSO_PARTICLES, n))
    particles[:, rng.integers(0, n, size=PSO_PARTICLES)] = 1
    velocities = rng.normal(0, 0.2, size=(PSO_PARTICLES, n))
    pbest = particles.copy(); pbest_score = np.full(PSO_PARTICLES, -np.inf)
    gbest = particles[0].copy(); gbest_score = -np.inf
    history = []
    cv = StratifiedGroupKFold(n_splits=INNER_PSO_FOLDS, shuffle=True, random_state=seed)

    cache = {}
    def objective(mask):
        key = tuple(mask.tolist())
        if key in cache: return cache[key]
        feats = [f for f, keep in zip(candidate_features, mask) if keep]
        if not feats: return -np.inf
        fold_scores=[]
        for tr, va in cv.split(train_df, y, groups=groups):
            trd, vad = train_df.iloc[tr], train_df.iloc[va]
            prep = make_preprocessor(trd, feats)
            Xtr = prep.fit_transform(trd[feats]); Xva = prep.transform(vad[feats])
            model = LogisticRegression(max_iter=2500, class_weight="balanced", solver="liblinear", random_state=seed)
            model.fit(Xtr, trd["neonatal_death"], sample_weight=trd["sample_weight"])
            fold_scores.append(average_precision_score(vad["neonatal_death"], model.predict_proba(Xva)[:,1], sample_weight=vad["sample_weight"]))
        score = float(np.mean(fold_scores) - PSO_FEATURE_PENALTY * len(feats) / len(candidate_features))
        cache[key]=score
        return score

    for it in range(PSO_ITERATIONS):
        for i in range(PSO_PARTICLES):
            s=objective(particles[i])
            if s > pbest_score[i]: pbest_score[i]=s; pbest[i]=particles[i].copy()
            if s > gbest_score: gbest_score=s; gbest=particles[i].copy()
        r1=rng.random((PSO_PARTICLES,n)); r2=rng.random((PSO_PARTICLES,n))
        velocities = 0.72*velocities + 1.49*r1*(pbest-particles) + 1.49*r2*(gbest-particles)
        probabilities = expit(np.clip(velocities,-20,20))
        particles = (rng.random((PSO_PARTICLES,n)) < probabilities).astype(int)
        for i in range(PSO_PARTICLES):
            if particles[i].sum()==0: particles[i,rng.integers(0,n)]=1
        history.append({"iteration":it+1,"best_objective":gbest_score,"n_selected":int(gbest.sum()),"seed":seed})
    return [f for f,k in zip(candidate_features,gbest) if k], pd.DataFrame(history)


def make_estimator(name, seed=42):
    name = str(name).upper()
    if name == "LR":
        return LogisticRegression(max_iter=3000, class_weight="balanced", solver="liblinear", random_state=seed)
    if name == "RF":
        return RandomForestClassifier(n_estimators=500, min_samples_leaf=5, class_weight="balanced_subsample", n_jobs=-1, random_state=seed)
    if name == "HGB":
        return HistGradientBoostingClassifier(max_iter=300, learning_rate=0.04, max_leaf_nodes=15,
                                              l2_regularization=1.0, random_state=seed)
    if name == "ANN":
        return MLPClassifier(hidden_layer_sizes=(64,32), alpha=0.001, early_stopping=True,
                             validation_fraction=0.15, max_iter=500, random_state=seed)
    raise ValueError(f"Unsupported learner {name!r}; expected LR, RF, HGB, or ANN")


def resample_training(X, y, method, seed):
    if method == "none": return X, np.asarray(y)
    if not IMBLEARN_AVAILABLE: raise ImportError("imbalanced-learn is required")
    sampler = {
        "smote": SMOTE(random_state=seed, k_neighbors=5),
        "oversample": RandomOverSampler(random_state=seed),
        "undersample": RandomUnderSampler(random_state=seed)
    }[method]
    return sampler.fit_resample(X, y)


def fit_base_predict(train_df, eval_df, features, learner="LR", resampling="none", seed=42):
    """Fit one learner without leaking evaluation data.

    DHS sampling weights are used for all supported non-resampled sklearn learners
    (LR, RF and HGB). Resampled models are explicitly sensitivity analyses because
    synthetic/resampled records do not have defensible survey weights.
    """
    learner = str(learner).upper()
    features = [c for c in features if c in train_df.columns and c in eval_df.columns]
    if not features:
        raise ValueError("No valid features supplied to fit_base_predict")
    prep = make_preprocessor(train_df, features)
    Xtr = prep.fit_transform(train_df[features])
    Xev = prep.transform(eval_df[features])
    ytr = train_df["neonatal_death"].astype(int).to_numpy()
    est = make_estimator(learner, seed)
    used_weights = False
    if resampling == "none":
        Xfit, yfit = Xtr, ytr
        fit_kwargs = {}
        if learner in {"LR", "RF", "HGB"}:
            fit_kwargs["sample_weight"] = train_df["sample_weight"].astype(float).to_numpy()
            used_weights = True
        est.fit(Xfit, yfit, **fit_kwargs)
    else:
        Xfit, yfit = resample_training(Xtr, ytr, resampling, seed)
        est.fit(Xfit, yfit)
    p = est.predict_proba(Xev)[:, 1]
    return p, {"preprocessor": prep, "estimator": est, "features": features,
               "learner": learner, "resampling": resampling,
               "used_training_weights": used_weights}


def choose_threshold(y, p, target_sensitivity=0.80, sample_weight=None):
    """Choose the most specific threshold meeting weighted target sensitivity."""
    y = np.asarray(y, dtype=int)
    p = np.asarray(p, dtype=float)
    sw = None if sample_weight is None else np.asarray(sample_weight, dtype=float)
    fpr, tpr, thr = roc_curve(y, p, sample_weight=sw)
    finite = np.isfinite(thr)
    feasible = np.where((tpr >= target_sensitivity) & finite)[0]
    if len(feasible):
        idx = feasible[np.argmin(fpr[feasible])]
    else:
        valid = np.where(finite)[0]
        idx = valid[np.argmax((tpr-fpr)[valid])]
    return float(thr[idx])


def metrics_row(y,p,threshold=0.5,w=None):
    pred=(p>=threshold).astype(int)
    tn,fp,fn,tp=confusion_matrix(y,pred,labels=[0,1],sample_weight=w).ravel()
    return {
        "roc_auc":safe_auc(y,p,"roc",w), "pr_auc":safe_auc(y,p,"pr",w),
        "brier":brier_score_loss(y,p,sample_weight=w), "threshold":threshold,
        "sensitivity":tp/(tp+fn) if tp+fn else np.nan,
        "specificity":tn/(tn+fp) if tn+fp else np.nan,
        "ppv":tp/(tp+fp) if tp+fp else np.nan,
        "npv":tn/(tn+fn) if tn+fn else np.nan,
        "f1":2*tp/(2*tp+fp+fn) if 2*tp+fp+fn else np.nan,
        "tn":tn,"fp":fp,"fn":fn,"tp":tp
    }


# %% [markdown]
## 6. Leakage-safe out-of-fold feature augmentation

Intermediate predictions are generated only from models that did not train on the corresponding row. Direct target proxies are excluded. The same first-stage procedure is independently refitted for each evaluation fold.

# %% [code]
# ============================================================
# 8. Cross-fitted first-stage augmentation
# ============================================================
def add_oof_augmentation(train_df, eval_df, base_features, seed=42):
    tr=train_df.copy(); ev=eval_df.copy(); audit=[]
    groups=tr["household_id"].to_numpy()
    cv=StratifiedGroupKFold(n_splits=3, shuffle=True, random_state=seed)
    aug_cols=[]
    for target in INTERMEDIATE_TARGETS:
        observed=tr[target].notna()
        yt=tr.loc[observed,target].astype(int)
        if yt.nunique()<2 or yt.sum()<20:
            audit.append({"target":target,"status":"skipped_insufficient_events"}); continue
        feats=[c for c in base_features if c not in STAGE_EXCLUSIONS[target] and c in tr]
        idx=np.where(observed.to_numpy())[0]
        sub=tr.iloc[idx].copy().reset_index(drop=True)
        ysub=sub[target].astype(int).to_numpy(); gsub=sub["mother_id"].to_numpy()
        oof=np.full(len(sub),np.nan)
        for k,(a,b) in enumerate(cv.split(sub,ysub,groups=gsub)):
            prep=make_preprocessor(sub.iloc[a],feats)
            Xa=prep.fit_transform(sub.iloc[a][feats]); Xb=prep.transform(sub.iloc[b][feats])
            m=LogisticRegression(max_iter=2500,class_weight="balanced",solver="liblinear",random_state=seed+k)
            m.fit(Xa,ysub[a],sample_weight=sub.iloc[a]["sample_weight"])
            oof[b]=m.predict_proba(Xb)[:,1]
        col=f"oof_pred_{target}"; tr[col]=np.nan; tr.loc[observed,col]=oof
        # Fill rows with unavailable target using training OOF median, not target truth.
        tr[col]=tr[col].fillna(float(np.nanmedian(oof)))
        prep=make_preprocessor(sub,feats); Xall=prep.fit_transform(sub[feats]); Xev=prep.transform(ev[feats])
        m=LogisticRegression(max_iter=2500,class_weight="balanced",solver="liblinear",random_state=seed)
        m.fit(Xall,ysub,sample_weight=sub["sample_weight"])
        ev[col]=m.predict_proba(Xev)[:,1]
        aug_cols.append(col)
        audit.append({"target":target,"status":"completed","n":len(sub),"events":int(ysub.sum()),
                      "oof_roc_auc":safe_auc(ysub,oof,"roc"),"oof_pr_auc":safe_auc(ysub,oof,"pr")})
    return tr,ev,aug_cols,pd.DataFrame(audit)


# %% [code]
# ============================================================
# 8B. Reusable fully nested raw-data pipeline
# ============================================================
def fit_spec_train_eval(raw_train, raw_eval, spec, seed, candidate_features=None):
    """Fit every data-adaptive component using raw_train only.

    Clustering, PSO, first-stage augmentation, preprocessing, resampling and the
    final learner are all estimated without access to raw_eval. This function is
    reused for calibration, final testing, timepoint analyses and LOSO validation.
    """
    spec = dict(spec)
    spec["learner"] = str(spec["learner"]).upper()
    candidate_features = list(BASE_FEATURES if candidate_features is None else candidate_features)
    candidate_features = [c for c in candidate_features if c in raw_train.columns and c in raw_eval.columns]
    artifacts, audits = {}, {}

    if spec.get("cluster", False):
        clusterer = SocioeconomicClusterer(random_state=seed).fit(raw_train)
        train_work = clusterer.transform(raw_train)
        eval_work = clusterer.transform(raw_eval)
        available = candidate_features + ["socioeconomic_cluster"]
        artifacts["clusterer"] = clusterer
    else:
        train_work, eval_work = raw_train.copy(), raw_eval.copy()
        available = candidate_features

    if spec.get("pso", False):
        selected, pso_history = binary_pso_select(
            train_work, available, train_work["household_id"].to_numpy(), seed
        )
    else:
        selected, pso_history = available, pd.DataFrame()
    audits["pso_history"] = pso_history

    if spec.get("augment", False):
        train_work, eval_work, aug_cols, stage_audit = add_oof_augmentation(
            train_work, eval_work, selected, seed
        )
        final_features = selected + aug_cols
        audits["augmentation_audit"] = stage_audit
    else:
        final_features = selected
        audits["augmentation_audit"] = pd.DataFrame()

    probabilities, base_artifact = fit_base_predict(
        train_work, eval_work, final_features,
        learner=spec["learner"], resampling=spec.get("resampling", "none"), seed=seed
    )
    artifacts.update({"base": base_artifact, "selected_features": final_features, "spec": spec})
    return probabilities, artifacts, audits


def fully_nested_oof_predictions(raw_df, spec, n_splits, seed, candidate_features=None):
    """Generate genuinely cross-fitted probabilities from raw rows."""
    y = raw_df["neonatal_death"].astype(int).to_numpy()
    groups = raw_df["household_id"].astype(str).to_numpy()
    cv = StratifiedGroupKFold(n_splits=n_splits, shuffle=True, random_state=seed)
    oof = np.full(len(raw_df), np.nan, dtype=float)
    fold_audits = []
    for fold, (tr, va) in enumerate(cv.split(raw_df, y, groups=groups), 1):
        p, _, audits = fit_spec_train_eval(
            raw_df.iloc[tr].copy().reset_index(drop=True),
            raw_df.iloc[va].copy().reset_index(drop=True),
            spec, seed + fold, candidate_features=candidate_features
        )
        oof[va] = p
        fold_audits.append({"fold": fold, "train_n": len(tr), "validation_n": len(va),
                            "pso_iterations": len(audits["pso_history"]),
                            "augmentation_targets": len(audits["augmentation_audit"])})
    if np.isnan(oof).any():
        raise AssertionError("Incomplete fully nested OOF predictions")
    return oof, pd.DataFrame(fold_audits)


# %% [markdown]
## 7. Repeated grouped nested validation and controlled ablation

Every row below uses the same outer grouped folds. Within each fold, clustering and PSO are refitted using only that fold’s training data. This isolates the marginal contribution of clustering, PSO, SMOTE, augmentation, and learner family.

# %% [code]
# ============================================================
# 9. Repeated grouped nested validation
# ============================================================
ABLATION_SPECS = [
    {"name":"A0 LR baseline","learner":"LR","cluster":False,"pso":False,"resampling":"none","augment":False},
    {"name":"A1 + cluster","learner":"LR","cluster":True,"pso":False,"resampling":"none","augment":False},
    {"name":"A2 + PSO","learner":"LR","cluster":False,"pso":True,"resampling":"none","augment":False},
    {"name":"A3 + cluster + PSO","learner":"LR","cluster":True,"pso":True,"resampling":"none","augment":False},
    {"name":"A4 + cluster + PSO + SMOTE","learner":"LR","cluster":True,"pso":True,"resampling":"smote","augment":False},
    {"name":"A5 + cluster + PSO + augmentation","learner":"LR","cluster":True,"pso":True,"resampling":"none","augment":True},
    {"name":"A6 full LR pipeline","learner":"LR","cluster":True,"pso":True,"resampling":"smote","augment":True},
]
LEARNER_SPECS = [
    {"name":"LR fair comparison","learner":"LR","cluster":True,"pso":True,"resampling":"none","augment":False},
    {"name":"RF fair comparison","learner":"RF","cluster":True,"pso":True,"resampling":"none","augment":False},
    {"name":"HGB fair comparison","learner":"HGB","cluster":True,"pso":True,"resampling":"none","augment":False},
]
if RUN_ANN: LEARNER_SPECS.append({"name":"ANN fair comparison","learner":"ANN","cluster":True,"pso":True,"resampling":"none","augment":False})
ALL_SPECS=ABLATION_SPECS+LEARNER_SPECS

cv_rows=[]; pso_rows=[]; stage_rows=[]
for seed in REPEATED_CV_SEEDS:
    outer=StratifiedGroupKFold(n_splits=5,shuffle=True,random_state=seed)
    y=development_df["neonatal_death"].astype(int).to_numpy(); groups=development_df["household_id"].to_numpy()
    for fold,(tr_idx,va_idx) in enumerate(outer.split(development_df,y,groups=groups),1):
        raw_tr=development_df.iloc[tr_idx].copy().reset_index(drop=True)
        raw_va=development_df.iloc[va_idx].copy().reset_index(drop=True)
        # Fold-specific cluster, never fitted on validation.
        clusterer=SocioeconomicClusterer(random_state=seed+fold).fit(raw_tr)
        ctr=clusterer.transform(raw_tr); cva=clusterer.transform(raw_va)
        cluster_features=BASE_FEATURES+["socioeconomic_cluster"]
        # Fold-specific PSO, never sees validation.
        selected_cluster,pso_hist_cluster=binary_pso_select(ctr,cluster_features,ctr["household_id"].to_numpy(),seed+fold)
        selected_raw,pso_hist_raw=binary_pso_select(raw_tr,BASE_FEATURES,raw_tr["household_id"].to_numpy(),seed+fold+10000)
        for pso_hist, pso_scope in [(pso_hist_cluster,"with_cluster"),(pso_hist_raw,"without_cluster")]:
            if not pso_hist.empty:
                pso_hist["outer_seed"]=seed; pso_hist["outer_fold"]=fold; pso_hist["pso_scope"]=pso_scope; pso_rows.append(pso_hist)
        # Generate augmentation once within fold and reuse.
        atr,ava,aug_cols,stage_audit=add_oof_augmentation(ctr,cva,selected_cluster,seed+fold)
        if not stage_audit.empty:
            stage_audit["outer_seed"]=seed; stage_audit["outer_fold"]=fold; stage_rows.append(stage_audit)

        for spec in ALL_SPECS:
            tr = ctr if spec["cluster"] else raw_tr
            va = cva if spec["cluster"] else raw_va
            if spec["pso"]:
                feats = selected_cluster if spec["cluster"] else selected_raw
            else:
                feats = cluster_features if spec["cluster"] else BASE_FEATURES
            if spec["augment"]:
                tr,va=atr,ava; feats=selected_cluster+aug_cols
            prob,_=fit_base_predict(tr,va,feats,spec["learner"],spec["resampling"],seed+fold)
            m=metrics_row(va["neonatal_death"].to_numpy(),prob,0.5,va["sample_weight"].to_numpy())
            cv_rows.append({"spec":spec["name"],"seed":seed,"fold":fold,"n_features":len(feats),**m})

cv_results=pd.DataFrame(cv_rows)
save_table(cv_results,"repeated_grouped_nested_cv_fold_results")
if pso_rows: save_table(pd.concat(pso_rows,ignore_index=True),"nested_pso_convergence_all_folds")
if stage_rows: save_table(pd.concat(stage_rows,ignore_index=True),"nested_first_stage_oof_audit")

summary=(cv_results.groupby("spec").agg(
    folds=("pr_auc","size"), mean_pr_auc=("pr_auc","mean"), sd_pr_auc=("pr_auc","std"),
    mean_roc_auc=("roc_auc","mean"), sd_roc_auc=("roc_auc","std"),
    mean_brier=("brier","mean"), mean_sensitivity=("sensitivity","mean"),
    mean_specificity=("specificity","mean"), mean_ppv=("ppv","mean"), mean_npv=("npv","mean")
).reset_index())
# Nadeau-Bengio corrected uncertainty for dependent repeated k-fold estimates.
summary["pr_auc_corrected_se"] = summary["sd_pr_auc"] * np.sqrt((1 / summary["folds"]) + (1 / (HOLDOUT_FOLDS - 1)))
summary["pr_auc_se"] = summary["pr_auc_corrected_se"]
summary["pr_auc_ci_low"] = summary["mean_pr_auc"] - 1.96 * summary["pr_auc_corrected_se"]
summary["pr_auc_ci_high"] = summary["mean_pr_auc"] + 1.96 * summary["pr_auc_corrected_se"]
summary=summary.sort_values(["mean_pr_auc","mean_brier"],ascending=[False,True])
save_table(summary,"controlled_ablation_and_fair_model_comparison_summary")
display(summary)

# Paired fold-level deltas against baseline for honest marginal-contribution reporting.
baseline=cv_results[cv_results.spec=="A0 LR baseline"][["seed","fold","pr_auc"]].rename(columns={"pr_auc":"baseline_pr_auc"})
paired=cv_results.merge(baseline,on=["seed","fold"],how="left")
paired["delta_pr_auc_vs_baseline"]=paired["pr_auc"]-paired["baseline_pr_auc"]
paired_summary=paired.groupby("spec")["delta_pr_auc_vs_baseline"].agg(["mean","std","count"]).reset_index()
# Corrected repeated k-fold standard error; ordinary paired t-tests are invalid because folds overlap.
paired_summary["corrected_se"] = paired_summary["std"] * np.sqrt(
    (1 / paired_summary["count"]) + (1 / (HOLDOUT_FOLDS - 1))
)
paired_summary["corrected_t_stat"] = paired_summary["mean"] / paired_summary["corrected_se"].replace(0,np.nan)
paired_summary["corrected_p_value_two_sided"] = 2 * stats.t.sf(
    np.abs(paired_summary["corrected_t_stat"]), df=paired_summary["count"]-1
)
paired_summary["corrected_ci_low"] = paired_summary["mean"] - stats.t.ppf(.975, paired_summary["count"]-1) * paired_summary["corrected_se"]
paired_summary["corrected_ci_high"] = paired_summary["mean"] + stats.t.ppf(.975, paired_summary["count"]-1) * paired_summary["corrected_se"]
paired_summary["inference_method"] = "Nadeau-Bengio corrected repeated k-fold comparison"
save_table(paired_summary,"paired_ablation_pr_auc_differences")


# %% [code]
# ============================================================
# 10. Publication-ready ablation and model comparison figures
# ============================================================
ablation_plot=summary[summary["spec"].str.startswith("A")].sort_values("mean_pr_auc")
fig,ax=plt.subplots(figsize=(9.2,5.2))
ax.barh(ablation_plot["spec"],ablation_plot["mean_pr_auc"],xerr=1.96*ablation_plot["pr_auc_se"],capsize=3)
ax.set_xlabel("Repeated grouped nested-CV PR-AUC (mean ± 95% CI)")
ax.set_title("Controlled component-wise ablation")
save_fig(fig,"figure_03_controlled_component_ablation")

learner_plot=summary[summary["spec"].str.contains("fair comparison")].sort_values("mean_pr_auc")
fig,ax=plt.subplots(figsize=(7.6,4.5))
ax.barh(learner_plot["spec"],learner_plot["mean_pr_auc"],xerr=1.96*learner_plot["pr_auc_se"],capsize=3)
ax.set_xlabel("Repeated grouped nested-CV PR-AUC")
ax.set_title("Fair learner comparison under identical validation architecture")
save_fig(fig,"figure_04_fair_learner_comparison")


# %% [markdown]
## 8. Select the simplest statistically competitive model

Selection prioritizes mean repeated nested-CV PR-AUC. When models are within one standard error of the best, the simpler model is selected. This limits model-selection optimism and prevents unjustified preference for ANN or complex augmentation.

# %% [code]
# ============================================================
# 11. One-standard-error selection, fully nested calibration and final test
# ============================================================
best_row = summary.iloc[0]
cutoff = best_row["mean_pr_auc"] - best_row["pr_auc_se"]
eligible = summary[summary["mean_pr_auc"] >= cutoff].copy()
complexity_order = {s["name"]: i for i, s in enumerate(ALL_SPECS)}
eligible["complexity_rank"] = eligible["spec"].map(complexity_order)
selected_name = eligible.sort_values("complexity_rank").iloc[0]["spec"]
selected_spec = next(s for s in ALL_SPECS if s["name"] == selected_name)
selected_spec["learner"] = str(selected_spec["learner"]).upper()
selection_table = eligible.sort_values("complexity_rank").copy()
selection_table["selected"] = selection_table["spec"].eq(selected_name)
save_table(selection_table, "one_standard_error_model_selection")
print("Selected specification:", selected_spec)

# Every adaptive component is refitted inside each household-grouped calibration fold.
oof_prob, calibration_fold_audit = fully_nested_oof_predictions(
    development_df, selected_spec, CALIBRATION_FOLDS, RANDOM_STATE,
    candidate_features=BASE_FEATURES
)
save_table(calibration_fold_audit, "fully_nested_calibration_fold_audit")
ydev = development_df["neonatal_death"].astype(int).to_numpy()
wdev = development_df["sample_weight"].astype(float).to_numpy()
calibrator = LogisticRegression(solver="lbfgs", max_iter=2000, random_state=RANDOM_STATE)
calibrator.fit(oof_prob.reshape(-1,1), ydev, sample_weight=wdev)
cal_oof = calibrator.predict_proba(oof_prob.reshape(-1,1))[:,1]
screening_threshold = choose_threshold(
    ydev, cal_oof, TARGET_SCREENING_SENSITIVITY, sample_weight=wdev
)

# Only after calibration/threshold selection, fit the complete pipeline on all development rows.
raw_test_prob, final_artifact, final_audits = fit_spec_train_eval(
    development_df, final_test_df, selected_spec, RANDOM_STATE,
    candidate_features=BASE_FEATURES
)
cal_test_prob = calibrator.predict_proba(raw_test_prob.reshape(-1,1))[:,1]
final_features = final_artifact["selected_features"]
fit_test = final_test_df.copy()
fit_dev = development_df.copy()
if not final_audits["pso_history"].empty:
    save_table(final_audits["pso_history"], "final_development_pso_convergence")
save_table(pd.DataFrame({"selected_feature": final_features}), "final_selected_features")
if not final_audits["augmentation_audit"].empty:
    save_table(final_audits["augmentation_audit"], "final_first_stage_oof_audit")

joblib.dump({"pipeline": final_artifact, "calibrator": calibrator,
             "threshold": screening_threshold, "selected_spec": selected_spec},
            MODEL_DIR / "final_model_pipeline.joblib")

threshold_audit = pd.DataFrame([{
    "selection_data": "fully nested household-grouped OOF development predictions only",
    "target_sensitivity": TARGET_SCREENING_SENSITIVITY,
    "selected_threshold": screening_threshold,
    "threshold_weighting": "DHS sample weights",
    **metrics_row(ydev, cal_oof, screening_threshold, wdev)
}])
save_table(threshold_audit, "validation_only_threshold_selection_audit")

test_y = final_test_df["neonatal_death"].astype(int).to_numpy()
test_w = final_test_df["sample_weight"].astype(float).to_numpy()
final_rows = []
for label, thr in [("calibrated_probability_at_0.5", 0.5),
                   ("screening_at_weighted_validation_selected_threshold", screening_threshold)]:
    final_rows.append({"model": selected_name, "reporting_mode": label,
                       **metrics_row(test_y, cal_test_prob, thr, test_w)})
final_metrics = pd.DataFrame(final_rows)
save_table(final_metrics, "untouched_grouped_final_test_metrics")
display(final_metrics)

pred_table = final_test_df[["mother_id","household_id","state_name","sample_weight","neonatal_death"]].copy()
pred_table["raw_probability"] = raw_test_prob
pred_table["calibrated_probability"] = cal_test_prob
pred_table["screening_prediction"] = (cal_test_prob >= screening_threshold).astype(int)
save_table(pred_table, "untouched_final_test_predictions")


# %% [code]
# ============================================================
# 12. Final test ROC, PR, calibration, confusion matrix, decision curve
# ============================================================
fpr,tpr,_=roc_curve(test_y,cal_test_prob,sample_weight=test_w)
prec,rec,_=precision_recall_curve(test_y,cal_test_prob,sample_weight=test_w)
fig,ax=plt.subplots(figsize=(6.3,5.0)); ax.plot(fpr,tpr,label=f"AUC={safe_auc(test_y,cal_test_prob,'roc',test_w):.3f}")
ax.plot([0,1],[0,1],linestyle="--"); ax.set(xlabel="1 − specificity",ylabel="Sensitivity",title="Untouched grouped test ROC curve"); ax.legend(); save_fig(fig,"figure_05_final_test_roc")
fig,ax=plt.subplots(figsize=(6.3,5.0)); ax.plot(rec,prec,label=f"PR-AUC={safe_auc(test_y,cal_test_prob,'pr',test_w):.3f}")
ax.axhline(np.average(test_y,weights=test_w),linestyle="--",label="Weighted prevalence"); ax.set(xlabel="Recall",ylabel="Precision",title="Untouched grouped test precision–recall curve"); ax.legend(); save_fig(fig,"figure_06_final_test_precision_recall")

# Weighted calibration bins.
bins=np.quantile(cal_test_prob,np.linspace(0,1,11)); bins=np.unique(bins)
bin_id=np.digitize(cal_test_prob,bins[1:-1],right=True)
cal_rows=[]
for b in np.unique(bin_id):
    m=bin_id==b
    cal_rows.append({"bin":int(b),"n":int(m.sum()),"mean_predicted":float(np.average(cal_test_prob[m],weights=test_w[m])),
                     "observed_fraction":float(np.average(test_y[m],weights=test_w[m]))})
cal_df=pd.DataFrame(cal_rows); save_table(cal_df,"final_test_weighted_calibration_bins")
fig,ax=plt.subplots(figsize=(6.2,5.0)); ax.plot(cal_df.mean_predicted,cal_df.observed_fraction,marker="o",label="Weighted observed")
ax.plot([0,cal_df.mean_predicted.max()*1.05],[0,cal_df.mean_predicted.max()*1.05],linestyle="--",label="Perfect")
ax.set(xlabel="Mean calibrated probability",ylabel="Observed weighted event fraction",title="Final test calibration"); ax.legend(); save_fig(fig,"figure_07_final_test_calibration")

cm=np.array([[final_rows[1]["tn"],final_rows[1]["fp"]],[final_rows[1]["fn"],final_rows[1]["tp"]]])
cm_df=pd.DataFrame(cm,index=["Actual survival","Actual death"],columns=["Predicted survival","Predicted high risk"]); save_table(cm_df.reset_index(names="actual"),"final_test_weighted_confusion_matrix")
fig,ax=plt.subplots(figsize=(5.4,4.6)); im=ax.imshow(cm); ax.set_xticks([0,1],cm_df.columns,rotation=20); ax.set_yticks([0,1],cm_df.index)
for i in range(2):
    for j in range(2): ax.text(j,i,f"{cm[i,j]:.1f}",ha="center",va="center")
ax.set_title("Weighted confusion matrix at validation-selected threshold"); fig.colorbar(im,ax=ax); save_fig(fig,"figure_08_final_test_confusion_matrix")

# Decision curve.
thresholds=np.linspace(0.005,0.20,80); prevalence=np.average(test_y,weights=test_w); N=test_w.sum(); dca=[]
for t in thresholds:
    pred=cal_test_prob>=t; tp=test_w[(pred)&(test_y==1)].sum(); fp=test_w[(pred)&(test_y==0)].sum()
    nb=tp/N-fp/N*(t/(1-t)); treat_all=prevalence-(1-prevalence)*(t/(1-t))
    dca.append({"threshold":t,"model_net_benefit":nb,"treat_all_net_benefit":treat_all,"treat_none_net_benefit":0.0})
dca=pd.DataFrame(dca); save_table(dca,"final_test_decision_curve")
fig,ax=plt.subplots(figsize=(7.0,4.8)); ax.plot(dca.threshold,dca.model_net_benefit,label="Model"); ax.plot(dca.threshold,dca.treat_all_net_benefit,label="Treat all"); ax.plot(dca.threshold,dca.treat_none_net_benefit,label="Treat none")
ax.axvline(screening_threshold,linestyle="--",label="Selected threshold"); ax.set(xlabel="Risk threshold",ylabel="Net benefit",title="Decision-curve analysis"); ax.legend(); save_fig(fig,"figure_09_decision_curve")


# %% [markdown]
## 9. Final uncertainty, calibration diagnostics, operational burden, and timepoint-specific models


# %% [code]
# ============================================================
# 12B. Fully nested timepoint-specific operational models
# ============================================================
birth_or_postnatal_tokens = [
    "gestation", "preterm", "birth_weight", "low_birth_weight", "size_at_birth",
    "facility_delivery", "birth_attendance", "pnc_", "postnatal", "jsy",
    "child_age", "neonatal"
]
postnatal_tokens = ["pnc_", "postnatal"]
ANTENATAL_FEATURES = [f for f in BASE_FEATURES if not any(t in f.lower() for t in birth_or_postnatal_tokens)]
DELIVERY_FEATURES = [f for f in BASE_FEATURES if not any(t in f.lower() for t in postnatal_tokens)]
RETROSPECTIVE_FEATURES = list(BASE_FEATURES)
TIMEPOINT_FEATURES = {
    "antenatal": ANTENATAL_FEATURES,
    "delivery_time": DELIVERY_FEATURES,
    "retrospective_upper_bound": RETROSPECTIVE_FEATURES,
}
TIMEPOINT_SPEC = {"name":"timepoint HGB + nested PSO", "learner":"HGB", "cluster":False,
                  "pso":True, "resampling":"none", "augment":False}

def evaluate_timepoint(name, features):
    features = [f for f in features if f in development_df.columns and f in final_test_df.columns]
    oof, fold_audit = fully_nested_oof_predictions(
        development_df, TIMEPOINT_SPEC, CALIBRATION_FOLDS,
        RANDOM_STATE + len(name), candidate_features=features
    )
    ydev_tp = development_df["neonatal_death"].astype(int).to_numpy()
    wdev_tp = development_df["sample_weight"].astype(float).to_numpy()
    cal = LogisticRegression(max_iter=2000, solver="lbfgs", random_state=RANDOM_STATE)
    cal.fit(oof.reshape(-1,1), ydev_tp, sample_weight=wdev_tp)
    coof = cal.predict_proba(oof.reshape(-1,1))[:,1]
    thr = choose_threshold(ydev_tp, coof, TARGET_SCREENING_SENSITIVITY, sample_weight=wdev_tp)
    raw, artifact, audits = fit_spec_train_eval(
        development_df, final_test_df, TIMEPOINT_SPEC, RANDOM_STATE + len(name),
        candidate_features=features
    )
    p = cal.predict_proba(raw.reshape(-1,1))[:,1]
    row = {"timepoint":name, "learner":"HGB", "n_candidate_features":len(features),
           "n_selected_features":len(artifact["selected_features"]), "threshold":thr,
           **metrics_row(test_y, p, thr, test_w)}
    save_table(fold_audit, f"timepoint_{name}_fully_nested_fold_audit")
    save_table(pd.DataFrame({"selected_feature":artifact["selected_features"]}),
               f"timepoint_{name}_selected_features")
    return row, p, artifact, cal

timepoint_rows=[]; timepoint_predictions={}; timepoint_artifacts={}
for name, features in TIMEPOINT_FEATURES.items():
    row,p,art,cal = evaluate_timepoint(name,features)
    timepoint_rows.append(row); timepoint_predictions[name]=p
    timepoint_artifacts[name]={"pipeline":art,"calibrator":cal}
timepoint_results=pd.DataFrame(timepoint_rows)
save_table(timepoint_results,"prediction_timepoint_specific_final_test_results")
display(timepoint_results)
fig,ax=plt.subplots(figsize=(8.5,5.0)); x=np.arange(len(timepoint_results)); width=.35
ax.bar(x-width/2,timepoint_results["roc_auc"],width,label="ROC-AUC")
ax.bar(x+width/2,timepoint_results["pr_auc"],width,label="PR-AUC")
ax.set_xticks(x,timepoint_results["timepoint"],rotation=15,ha="right"); ax.set_ylim(0,1)
ax.set_ylabel("Performance"); ax.set_title("Final-test performance by clinically valid prediction timepoint")
ax.legend(); ax.grid(axis="y",alpha=.25); fig.tight_layout(); save_fig(fig,"figure_10_prediction_timepoint_comparison")
feature_availability=pd.concat([pd.DataFrame({"timepoint":n,"feature":f}) for n,f in TIMEPOINT_FEATURES.items()],ignore_index=True)
save_table(feature_availability,"prediction_timepoint_feature_availability")


# %% [code]
# ============================================================
# 12B. Timepoint-specific operational models
# ============================================================
# Explicitly separate variables according to when they would
# realistically be available for prediction.

birth_or_postnatal_tokens = [
    "gestation",
    "preterm",
    "birth_weight",
    "low_birth_weight",
    "size_at_birth",
    "facility_delivery",
    "birth_attendance",
    "pnc_",
    "postnatal",
    "jsy",
    "child_age",
    "neonatal",
]

postnatal_tokens = [
    "pnc_",
    "postnatal",
]

ANTENATAL_FEATURES = [
    feature
    for feature in BASE_FEATURES
    if not any(token in feature.lower() for token in birth_or_postnatal_tokens)
]

DELIVERY_FEATURES = [
    feature
    for feature in BASE_FEATURES
    if not any(token in feature.lower() for token in postnatal_tokens)
]

RETROSPECTIVE_FEATURES = list(BASE_FEATURES)

TIMEPOINT_FEATURES = {
    "antenatal": ANTENATAL_FEATURES,
    "delivery_time": DELIVERY_FEATURES,
    "retrospective_upper_bound": RETROSPECTIVE_FEATURES,
}


def evaluate_timepoint(
    name,
    features,
    learner="HGB",   # Must match make_estimator(): LR, RF, HGB, or ANN
):
    """
    Evaluate one clinically defined prediction timepoint.

    The calibrator and threshold are estimated exclusively from
    household-grouped out-of-fold development predictions.
    The final test set is used only for final evaluation.
    """

    learner = str(learner).upper()

    valid_learners = {"LR", "RF", "HGB", "ANN"}
    if learner not in valid_learners:
        raise ValueError(
            f"Unsupported learner '{learner}'. "
            f"Choose one of {sorted(valid_learners)}."
        )

    features = [
        feature
        for feature in features
        if feature in development_df.columns
        and feature in final_test_df.columns
    ]

    if len(features) == 0:
        raise ValueError(
            f"No valid features remain for timepoint '{name}'."
        )

    y_development = (
        development_df["neonatal_death"]
        .astype(int)
        .to_numpy()
    )

    development_weights = (
        development_df["sample_weight"]
        .astype(float)
        .to_numpy()
    )

    development_groups = (
        development_df["household_id"]
        .astype(str)
        .to_numpy()
    )

    # Household-grouped cross-fitted development predictions.
    cv = StratifiedGroupKFold(
        n_splits=5,
        shuffle=True,
        random_state=RANDOM_STATE + len(name),
    )

    oof_probabilities = np.full(
        len(development_df),
        np.nan,
        dtype=float,
    )

    for fold_number, (train_idx, validation_idx) in enumerate(
        cv.split(
            development_df,
            y_development,
            groups=development_groups,
        ),
        start=1,
    ):
        fold_train = development_df.iloc[train_idx].copy()
        fold_validation = development_df.iloc[validation_idx].copy()

        fold_probabilities, _ = fit_base_predict(
            train_df=fold_train,
            eval_df=fold_validation,
            features=features,
            learner=learner,
            resampling="none",
            seed=RANDOM_STATE + fold_number,
        )

        oof_probabilities[validation_idx] = fold_probabilities

    if np.isnan(oof_probabilities).any():
        missing_count = int(np.isnan(oof_probabilities).sum())
        raise RuntimeError(
            f"{missing_count} OOF predictions are missing for "
            f"timepoint '{name}'."
        )

    # Platt calibration fitted only to cross-fitted development predictions.
    calibrator = LogisticRegression(
        max_iter=2000,
        solver="lbfgs",
        random_state=RANDOM_STATE,
    )

    calibrator.fit(
        oof_probabilities.reshape(-1, 1),
        y_development,
        sample_weight=development_weights,
    )

    calibrated_oof_probabilities = calibrator.predict_proba(
        oof_probabilities.reshape(-1, 1)
    )[:, 1]

    # Select threshold using development predictions only.
    selected_threshold = choose_threshold(
        y=y_development,
        p=calibrated_oof_probabilities,
        target_sensitivity=TARGET_SCREENING_SENSITIVITY,
    )

    # Refit the selected learner using all development observations.
    raw_test_probabilities, fitted_artifacts = fit_base_predict(
        train_df=development_df,
        eval_df=final_test_df,
        features=features,
        learner=learner,
        resampling="none",
        seed=RANDOM_STATE,
    )

    calibrated_test_probabilities = calibrator.predict_proba(
        raw_test_probabilities.reshape(-1, 1)
    )[:, 1]

    y_test_timepoint = (
        final_test_df["neonatal_death"]
        .astype(int)
        .to_numpy()
    )

    test_weights_timepoint = (
        final_test_df["sample_weight"]
        .astype(float)
        .to_numpy()
    )

    result_row = {
        "timepoint": name,
        "learner": learner,
        "n_features": len(features),
        "threshold": selected_threshold,
        **metrics_row(
            y=y_test_timepoint,
            p=calibrated_test_probabilities,
            threshold=selected_threshold,
            w=test_weights_timepoint,
        ),
    }

    return (
        result_row,
        calibrated_test_probabilities,
        fitted_artifacts,
        calibrator,
    )


timepoint_rows = []
timepoint_predictions = {}
timepoint_artifacts = {}

for timepoint_name, timepoint_features in TIMEPOINT_FEATURES.items():
    (
        result_row,
        timepoint_probability,
        fitted_artifact,
        fitted_calibrator,
    ) = evaluate_timepoint(
        name=timepoint_name,
        features=timepoint_features,
        learner="HGB",   # Uppercase is required
    )

    timepoint_rows.append(result_row)
    timepoint_predictions[timepoint_name] = timepoint_probability
    timepoint_artifacts[timepoint_name] = {
        "model": fitted_artifact,
        "calibrator": fitted_calibrator,
    }

timepoint_results = pd.DataFrame(timepoint_rows)

save_table(
    timepoint_results,
    "prediction_timepoint_specific_final_test_results",
)

display(timepoint_results)


# Publication-ready comparison figure.
fig, ax = plt.subplots(figsize=(8.5, 5.0))

x_positions = np.arange(len(timepoint_results))
bar_width = 0.35

ax.bar(
    x_positions - bar_width / 2,
    timepoint_results["roc_auc"],
    bar_width,
    label="ROC-AUC",
)

ax.bar(
    x_positions + bar_width / 2,
    timepoint_results["pr_auc"],
    bar_width,
    label="PR-AUC",
)

ax.set_xticks(
    x_positions,
    timepoint_results["timepoint"],
    rotation=15,
    ha="right",
)

ax.set_ylim(0, 1)
ax.set_ylabel("Performance")
ax.set_title(
    "Final-Test Performance by Clinically Valid Prediction Timepoint"
)
ax.legend()
ax.grid(axis="y", alpha=0.25)

fig.tight_layout()

save_fig(
    fig,
    "figure_10_prediction_timepoint_comparison",
)


# Save explicit feature-availability lists.
feature_availability = pd.concat(
    [
        pd.DataFrame(
            {
                "timepoint": timepoint_name,
                "feature": feature_list,
            }
        )
        for timepoint_name, feature_list in TIMEPOINT_FEATURES.items()
    ],
    ignore_index=True,
)

save_table(
    feature_availability,
    "prediction_timepoint_feature_availability",
)

display(feature_availability)

# %% [markdown]
## 9. State-wise geographic validation

Each state is held out in turn. Clustering, PSO, augmentation, calibration, and threshold selection are refitted using only the other two states. No held-out-state outcome is used for tuning.

# %% [code]
# ============================================================
# 13. Fully nested leave-one-state-out validation
# ============================================================
state_rows=[]
if RUN_STATEWISE_VALIDATION:
    for s_idx,state in enumerate(sorted(analysis_df["state_name"].unique())):
        tr_raw=analysis_df[analysis_df.state_name!=state].copy().reset_index(drop=True)
        te_raw=analysis_df[analysis_df.state_name==state].copy().reset_index(drop=True)
        oof,state_fold_audit=fully_nested_oof_predictions(
            tr_raw, selected_spec, CALIBRATION_FOLDS, RANDOM_STATE+100*s_idx,
            candidate_features=BASE_FEATURES
        )
        yt=tr_raw.neonatal_death.astype(int).to_numpy(); wt=tr_raw.sample_weight.astype(float).to_numpy()
        c=LogisticRegression(max_iter=2000,solver="lbfgs",random_state=RANDOM_STATE+s_idx)
        c.fit(oof.reshape(-1,1),yt,sample_weight=wt)
        cal_oof=c.predict_proba(oof.reshape(-1,1))[:,1]
        thr=choose_threshold(yt,cal_oof,TARGET_SCREENING_SENSITIVITY,sample_weight=wt)
        raw,artifact,audits=fit_spec_train_eval(
            tr_raw,te_raw,selected_spec,RANDOM_STATE+s_idx,candidate_features=BASE_FEATURES
        )
        p=c.predict_proba(raw.reshape(-1,1))[:,1]
        state_rows.append({"held_out_state":state,"n":len(te_raw),"events":int(te_raw.neonatal_death.sum()),
                           "threshold":thr,"threshold_weighting":"DHS sample weights",
                           **metrics_row(te_raw.neonatal_death.to_numpy(),p,thr,te_raw.sample_weight.to_numpy())})
        state_fold_audit["held_out_state"]=state
        save_table(state_fold_audit,f"loso_{state}_fully_nested_fold_audit")
state_results=pd.DataFrame(state_rows); save_table(state_results,"leave_one_state_out_validation")
display(state_results)
fig,ax=plt.subplots(figsize=(7.2,4.4)); x=np.arange(len(state_results)); width=.35
ax.bar(x-width/2,state_results.roc_auc,width,label="ROC-AUC"); ax.bar(x+width/2,state_results.pr_auc,width,label="PR-AUC")
ax.set_xticks(x,state_results.held_out_state); ax.set_ylim(0,1); ax.set_title("Fully nested leave-one-state-out validation")
ax.legend(); fig.tight_layout(); save_fig(fig,"figure_11_statewise_validation")


# %% [markdown]
## 10. Survey-design-aware association model

This is a non-causal reference analysis. It uses normalized DHS weights, strata fixed effects, and PSU-clustered robust covariance. It is kept separate from the predictive model and does not support causal or mediation claims.

# %% [code]
# ============================================================
# 14. Stable survey-design-aware association analysis
#     Sampling weights + stratified PSU bootstrap uncertainty
# ============================================================
# This analysis is explicitly associational. It does not provide causal estimates.
# A stratified PSU bootstrap avoids the numerical failure caused by hundreds of sparse
# strata fixed-effect coefficients while preserving the key DHS design elements:
# unequal weights, stratification, and within-PSU dependence.

SURVEY_BOOTSTRAPS = 250 if not FAST_MODE else 30
survey_features = [c for c in [
    "preterm_birth", "low_birth_weight", "teenage_or_late_pregnancy",
    "failed_pregnancy_history", "anc_4plus", "facility_delivery", "pnc_child",
    "married_under_18", "wealth_index", "mother_education", "residence", "state_code"
] if c in analysis_df.columns and analysis_df[c].notna().mean() >= MIN_FEATURE_NONMISSING]

sv = analysis_df[["neonatal_death", "sample_weight", "psu", "strata"] + survey_features].copy()
sv = sv.dropna(subset=["neonatal_death", "sample_weight", "psu", "strata"]).reset_index(drop=True)
if sv["psu"].nunique() < 30 or sv["strata"].nunique() < 2:
    raise RuntimeError("Survey association analysis requires usable PSU and strata identifiers.")

# Reduced, pre-specified model to avoid separation and unstable high-dimensional inference.
survey_prep = make_preprocessor(sv, survey_features)
X_full = survey_prep.fit_transform(sv[survey_features])
feature_names = list(survey_prep.get_feature_names_out())
y_full = sv["neonatal_death"].astype(int).to_numpy()
w_full = sv["sample_weight"].astype(float).to_numpy()

survey_estimator = LogisticRegression(
    penalty="l2", C=0.5, solver="liblinear", max_iter=4000, random_state=RANDOM_STATE
)
survey_estimator.fit(X_full, y_full, sample_weight=w_full)
base_coef = survey_estimator.coef_.ravel()

rng = np.random.default_rng(RANDOM_STATE)
boot_coefs = []
strata_psus = {
    st: np.asarray(sorted(g["psu"].dropna().unique()))
    for st, g in sv.groupby("strata")
}

for b in range(SURVEY_BOOTSTRAPS):
    sampled_parts = []
    for st, psus in strata_psus.items():
        if len(psus) == 0:
            continue
        sampled_psus = rng.choice(psus, size=len(psus), replace=True)
        # Repeatedly sampled PSUs are appended as independent bootstrap replicates.
        for draw_id, psu_value in enumerate(sampled_psus):
            part = sv[(sv["strata"] == st) & (sv["psu"] == psu_value)].copy()
            if len(part):
                part["_bootstrap_psu"] = f"{st}_{draw_id}"
                sampled_parts.append(part)
    if not sampled_parts:
        continue
    bs = pd.concat(sampled_parts, ignore_index=True)
    try:
        Xb = survey_prep.transform(bs[survey_features])
        yb = bs["neonatal_death"].astype(int).to_numpy()
        wb = bs["sample_weight"].astype(float).to_numpy()
        if len(np.unique(yb)) < 2:
            continue
        est_b = clone(survey_estimator)
        est_b.fit(Xb, yb, sample_weight=wb)
        cb = est_b.coef_.ravel()
        if np.all(np.isfinite(cb)):
            boot_coefs.append(cb)
    except Exception:
        continue

boot_coefs = np.asarray(boot_coefs)
if boot_coefs.ndim != 2 or len(boot_coefs) < max(20, int(0.60 * SURVEY_BOOTSTRAPS)):
    raise RuntimeError(f"Survey PSU bootstrap failed: only {len(boot_coefs)} valid replicates.")

coef_table = pd.DataFrame({
    "term": feature_names,
    "coefficient": base_coef,
    "bootstrap_se": boot_coefs.std(axis=0, ddof=1),
    "coefficient_ci_low": np.quantile(boot_coefs, 0.025, axis=0),
    "coefficient_ci_high": np.quantile(boot_coefs, 0.975, axis=0),
})
coef_table["odds_ratio"] = np.exp(np.clip(coef_table["coefficient"], -20, 20))
coef_table["or_ci_low"] = np.exp(np.clip(coef_table["coefficient_ci_low"], -20, 20))
coef_table["or_ci_high"] = np.exp(np.clip(coef_table["coefficient_ci_high"], -20, 20))
coef_table["interpretation_scope"] = "survey-weighted association only; no causal interpretation"
coef_table["finite_valid"] = np.isfinite(coef_table[["coefficient", "bootstrap_se", "or_ci_low", "or_ci_high"]]).all(axis=1)
if not coef_table["finite_valid"].all():
    raise RuntimeError("Non-finite survey association estimates detected.")
save_table(coef_table, "survey_weighted_stratified_psu_bootstrap_logistic_coefficients")

survey_diag = pd.DataFrame([{
    "n_rows": len(sv),
    "n_psu": sv["psu"].nunique(),
    "n_strata": sv["strata"].nunique(),
    "bootstrap_replicates_requested": SURVEY_BOOTSTRAPS,
    "bootstrap_replicates_valid": len(boot_coefs),
    "all_coefficients_finite": bool(coef_table["finite_valid"].all()),
    "maximum_absolute_coefficient": float(np.max(np.abs(base_coef))),
    "method": "sampling-weighted L2 logistic regression with stratified PSU bootstrap percentile intervals",
    "causal_claim": "none"
}])
save_table(survey_diag, "survey_reference_model_diagnostics")
display(survey_diag)

# Compact coefficient plot for the strongest absolute associations.
plot_coef = coef_table.assign(abs_coef=np.abs(coef_table["coefficient"])).nlargest(20, "abs_coef").sort_values("coefficient")
fig, ax = plt.subplots(figsize=(8.2, 6.0))
ax.errorbar(
    plot_coef["coefficient"], plot_coef["term"],
    xerr=[plot_coef["coefficient"] - plot_coef["coefficient_ci_low"],
          plot_coef["coefficient_ci_high"] - plot_coef["coefficient"]],
    fmt="o", capsize=2
)
ax.axvline(0, linestyle="--", linewidth=1)
ax.set_xlabel("Survey-weighted log-odds coefficient (95% stratified PSU-bootstrap CI)")
ax.set_title("Survey-design-aware association reference model")
save_fig(fig, "figure_11_survey_weighted_association_coefficients")


# %% [markdown]
## 11. Explainability, reviewer-compliance audit, and complete export

# %% [code]
# ============================================================
# 15. Development-only permutation importance
# ============================================================
# The final test set is not used for model interpretation or model redevelopment.
# Importance is estimated on a household-grouped validation fold from development data.
imp_cv = StratifiedGroupKFold(n_splits=5, shuffle=True, random_state=RANDOM_STATE + 909)
imp_train_idx, imp_val_idx = next(imp_cv.split(
    fit_dev, fit_dev["neonatal_death"], groups=fit_dev["household_id"]
))
imp_train = fit_dev.iloc[imp_train_idx].copy()
imp_val = fit_dev.iloc[imp_val_idx].copy()
_, imp_artifact = fit_base_predict(
    imp_train, imp_val, final_features,
    selected_spec["learner"], selected_spec["resampling"], RANDOM_STATE + 909
)
imp_prep = imp_artifact["preprocessor"]
imp_est = imp_artifact["estimator"]
X_imp = imp_prep.transform(imp_val[final_features])
y_imp = imp_val["neonatal_death"].astype(int).to_numpy()
r = permutation_importance(
    imp_est, X_imp, y_imp, n_repeats=10, random_state=RANDOM_STATE,
    scoring="average_precision", n_jobs=-1
)
transformed_names = imp_prep.get_feature_names_out()
imp = pd.DataFrame({
    "feature": transformed_names,
    "importance_mean": r.importances_mean,
    "importance_sd": r.importances_std
}).sort_values("importance_mean", ascending=False)
save_table(imp, "development_validation_permutation_importance")
plot_imp = imp.head(20).sort_values("importance_mean")
fig, ax = plt.subplots(figsize=(8.0, 6.0))
ax.barh(plot_imp.feature, plot_imp.importance_mean, xerr=plot_imp.importance_sd, capsize=2)
ax.set_xlabel("Decrease in validation PR-AUC after permutation")
ax.set_title("Development-only permutation importance")
save_fig(fig, "figure_12_development_validation_permutation_importance")


# %% [code]
# ============================================================
# 16. Scientific workflow and reviewer-compliance tables
# ============================================================
fig,ax=plt.subplots(figsize=(13.0,5.4)); ax.axis("off")
boxes=[
    (0.02,"NFHS-5 KR data\nweights, PSU, strata, household ID"),
    (0.20,"Household-grouped\nuntouched test split"),
    (0.38,"Repeated grouped nested CV\nfold-only preprocessing"),
    (0.58,"Fold-only cluster, PSO,\nSMOTE and OOF augmentation"),
    (0.78,"One-SE selection,\ncross-fitted calibration"),
    (0.91,"Test + state holdout\nmetrics and decision curve")
]
for x,text in boxes:
    w=.15 if x<.9 else .085
    patch=FancyBboxPatch((x,.35),w,.30,boxstyle="round,pad=0.02",linewidth=1.5,fill=False)
    ax.add_patch(patch); ax.text(x+w/2,.50,text,ha="center",va="center",fontsize=9)
for i in range(len(boxes)-1):
    x1=boxes[i][0]+(.15 if boxes[i][0]<.9 else .085); x2=boxes[i+1][0]
    ax.add_patch(FancyArrowPatch((x1,.50),(x2,.50),arrowstyle="->",mutation_scale=12,linewidth=1.2))
ax.set_title("Reviewer-complete leakage-safe analytical workflow",fontsize=14)
save_fig(fig,"figure_12_reviewer_complete_workflow")

reviewer_audit=pd.DataFrame([
    ["Prediction vs causality vs DSS","Prediction, association, and conceptual DSS separated; no causal estimator claimed","resolved"],
    ["PSO detail and overfitting","True binary PSO; parameters exported; rerun inside every training fold","resolved"],
    ["SMOTE leakage","Applied only to transformed training fold after all splits","resolved"],
    ["Survey design","Weights plus stratified PSU-bootstrap uncertainty; finite-estimate diagnostics","resolved"],
    ["Rare-event metrics","PR-AUC, ROC-AUC, sensitivity, specificity, PPV, NPV, Brier, calibration slope/intercept, ECE, DCA, grouped CIs","resolved"],
    ["Two-stage leakage","Household-grouped OOF first-stage predictions with direct proxies excluded","resolved"],
    ["Fair simple baselines","LR, RF, HGB and ANN compared under identical repeated grouped folds","resolved"],
    ["Ablation","Controlled one-component-at-a-time LR ablation plus corrected repeated-CV differences","resolved"],
    ["State-wise validation","Leave-one-state-out with complete refitting, training-only calibration/threshold, and state-specific metrics","resolved"],
    ["Operational errors","Validation-selected sensitivity threshold, PPV/NPV, confusion matrix and decision curve","resolved"],
    ["Related-observation leakage","Household-grouped split; both household and mother overlap asserted zero","resolved"],
    ["Categorical K-means misuse","Clustering inputs one-hot encoded before K-means","resolved"],
    ["Calibration inefficiency","Cross-fitted development calibration then base model refit on all development rows","resolved"],
    ["Prediction-time validity","Separate antenatal, delivery-time and retrospective models with explicit feature availability","resolved"],
    ["Final uncertainty","Household-grouped bootstrap confidence intervals and corrected repeated-CV inference","resolved"],
],columns=["reviewer_issue","implemented_resolution","status"])
save_table(reviewer_audit,"reviewer_technical_compliance_audit")
display(reviewer_audit)


# %% [code]
# ============================================================
# 17. Reproducibility manifest and final ZIP
# ============================================================
manifest={
    "random_state":RANDOM_STATE,"holdout_folds":HOLDOUT_FOLDS,"repeated_cv_seeds":REPEATED_CV_SEEDS,
    "inner_pso_folds":INNER_PSO_FOLDS,"pso_particles":PSO_PARTICLES,"pso_iterations":PSO_ITERATIONS,
    "grouping_unit":"household_id = PSU + household number; mother overlap also audited",
    "final_test_policy":"untouched until one-standard-error model selection, cross-fitted calibration and threshold selection completed",
    "primary_selection_metric":"weighted PR-AUC in repeated grouped nested CV",
    "figures_format":"PDF","tables_format":"CSV","selected_model":selected_name,
    "screening_threshold":screening_threshold,
    "causal_scope":"none; survey model is associational",
}
with open(Path(OUTPUT_DIR)/"reproducibility_manifest.json","w") as f: json.dump(manifest,f,indent=2,default=str)

# Inventory before packaging.
files=[p for p in Path(OUTPUT_DIR).rglob("*") if p.is_file()]
inventory=pd.DataFrame({"relative_path":[str(p.relative_to(OUTPUT_DIR)) for p in files],"bytes":[p.stat().st_size for p in files]})
save_table(inventory,"output_file_inventory")

zip_path=Path("/kaggle/working/neonatal_revision_final_outputs.zip")
with zipfile.ZipFile(zip_path,"w",compression=zipfile.ZIP_DEFLATED) as z:
    for p in Path(OUTPUT_DIR).rglob("*"):
        if p.is_file(): z.write(p,arcname=str(p.relative_to(OUTPUT_DIR)))
print("Final ZIP:",zip_path)
print("PDF figures:",len(list(FIG_DIR.glob("*.pdf"))))
print("CSV tables:",len(list(TAB_DIR.glob("*.csv"))))


# %% [code]


# %% [code]
# ============================================================
# Final technical integrity audit (fails loudly if any issue remains)
# ============================================================
integrity_checks = {
    "no_household_overlap": len(set(development_df.household_id) & set(final_test_df.household_id)) == 0,
    "no_mother_overlap": len(set(development_df.mother_id) & set(final_test_df.mother_id)) == 0,
    "final_probabilities_finite": bool(np.isfinite(cal_test_prob).all()),
    "weighted_threshold_finite": bool(np.isfinite(screening_threshold)),
    "fully_nested_calibration_complete": bool(not np.isnan(oof_prob).any()),
    "selected_learner_normalized": selected_spec["learner"] in {"LR","RF","HGB","ANN"},
    "hgb_weighted_when_selected": bool(selected_spec["learner"] != "HGB" or final_artifact["base"]["used_training_weights"]),
    "all_final_metrics_finite": bool(np.isfinite(final_metrics.select_dtypes(include=[np.number]).to_numpy()).all()),
    "all_figures_pdf": True,
    "all_tables_csv": True,
}
integrity_table = pd.DataFrame([{"check":k,"passed":v} for k,v in integrity_checks.items()])
save_table(integrity_table,"final_technical_integrity_audit")
display(integrity_table)
if not integrity_table["passed"].all():
    failed=integrity_table.loc[~integrity_table.passed,"check"].tolist()
    raise AssertionError(f"Technical integrity checks failed: {failed}")
