# Supplementary material for: Leakage-Controlled and Survey-Weighted Machine Learning for Neonatal Mortality Risk Prediction Using NFHS-5 Data
Source: Healthcare (Basel). 2026 Jul 16;14(14):2144. doi: 10.3390/healthcare14142144 (PMC13410558; doi:10.3390/healthcare14142144)
Supplement: Supplementary file 1 [file healthcare-14-02144-s001.zip › Reproducibility/output_file_inventory.csv]

relative_path	bytes
reproducibility_manifest.json	677
tables_csv/survey_reference_model_diagnostics.csv	297
tables_csv/timepoint_delivery_time_selected_features.csv	399
tables_csv/state_code_mapping_detected.csv	525
tables_csv/reviewer_technical_compliance_audit.csv	1723
tables_csv/weighted_state_outcome_summary.csv	286
tables_csv/prediction_timepoint_specific_final_test_results.csv	925
tables_csv/final_test_household_grouped_bootstrap_replicates.csv	308863
tables_csv/paired_ablation_pr_auc_differences.csv	2395
tables_csv/available_model_features.csv	834
tables_csv/one_standard_error_model_selection.csv	492
tables_csv/untouched_final_test_predictions.csv	615791
tables_csv/prediction_timepoint_feature_availability.csv	4461
tables_csv/survey_and_group_identifier_audit.csv	242
tables_csv/final_test_operational_screening_burden_per_1000.csv	313
tables_csv/timepoint_retrospective_upper_bound_fully_nested_fold_audit.csv	152
tables_csv/controlled_ablation_and_fair_model_comparison_summary.csv	3245
tables_csv/final_selected_features.csv	312
tables_csv/timepoint_antenatal_fully_nested_fold_audit.csv	152
tables_csv/final_test_household_grouped_bootstrap_confidence_intervals.csv	1006
tables_csv/output_file_inventory.csv	2692
tables_csv/timepoint_delivery_time_fully_nested_fold_audit.csv	152
tables_csv/timepoint_antenatal_selected_features.csv	303
tables_csv/untouched_grouped_final_test_metrics.csv	703
tables_csv/final_development_pso_convergence.csv	380
tables_csv/survey_weighted_stratified_psu_bootstrap_logistic_coefficients.csv	5847
tables_csv/timepoint_retrospective_upper_bound_selected_features.csv	369
tables_csv/repeated_grouped_nested_cv_fold_results.csv	43019
tables_csv/final_test_decision_curve.csv	5323
tables_csv/validation_only_threshold_selection_audit.csv	508
tables_csv/final_test_weighted_calibration_bins.csv	512
tables_csv/final_test_weighted_confusion_matrix.csv	148
tables_csv/fully_nested_calibration_fold_audit.csv	152
tables_csv/development_validation_permutation_importance.csv	2244
tables_csv/loso_uttarakhand_fully_nested_fold_audit.csv	227
tables_csv/missing_or_sparse_features.csv	26
tables_csv/nested_first_stage_oof_audit.csv	5221
tables_csv/loso_bihar_fully_nested_fold_audit.csv	192
tables_csv/grouped_train_test_split_audit.csv	588
tables_csv/leave_one_state_out_validation.csv	985
tables_csv/loso_chhattisgarh_fully_nested_fold_audit.csv	232
tables_csv/nested_pso_convergence_all_folds.csv	18239
model_artifacts/final_model_pipeline.joblib	314307
figures_pdf/figure_10_prediction_timepoint_comparison.pdf	12833
figures_pdf/figure_01_class_imbalance.pdf	12551
figures_pdf/figure_10_statewise_validation.pdf	11135
figures_pdf/figure_08_final_test_confusion_matrix.pdf	15321
figures_pdf/figure_05_final_test_roc.pdf	14473
figures_pdf/figure_09_decision_curve.pdf	13776
figures_pdf/figure_12_development_validation_permutation_importance.pdf	15487
figures_pdf/figure_03_controlled_component_ablation.pdf	15294
figures_pdf/figure_02_feature_missingness.pdf	13913
figures_pdf/figure_07_final_test_calibration.pdf	12986
figures_pdf/figure_04_fair_learner_comparison.pdf	12023
figures_pdf/figure_03_correlation_heatmap.pdf	26719
figures_pdf/figure_06_final_test_precision_recall.pdf	14387
figures_pdf/figure_11_survey_weighted_association_coefficients.pdf	15788
figures_pdf/figure_11_statewise_validation.pdf	11480
figures_pdf/figure_12_reviewer_complete_workflow.pdf	13674
