# Supplementary material for: Leakage-Controlled and Survey-Weighted Machine Learning for Neonatal Mortality Risk Prediction Using NFHS-5 Data
Source: Healthcare (Basel). 2026 Jul 16;14(14):2144. doi: 10.3390/healthcare14142144 (PMC13410558; doi:10.3390/healthcare14142144)
Supplement: Supplementary file 1 [file healthcare-14-02144-s001.zip › Reproducibility/reproducibility_manifest.json]

{
  "random_state": 42,
  "holdout_folds": 5,
  "repeated_cv_seeds": [
    42,
    137,
    2026
  ],
  "inner_pso_folds": 3,
  "pso_particles": 12,
  "pso_iterations": 12,
  "grouping_unit": "household_id = PSU + household number; mother overlap also audited",
  "final_test_policy": "untouched until one-standard-error model selection, cross-fitted calibration and threshold selection completed",
  "primary_selection_metric": "weighted PR-AUC in repeated grouped nested CV",
  "figures_format": "PDF",
  "tables_format": "CSV",
  "selected_model": "HGB fair comparison",
  "screening_threshold": 0.02638183534576242,
  "causal_scope": "none; survey model is associational"
}
