# Supplementary material for: Leakage-Controlled and Survey-Weighted Machine Learning for Neonatal Mortality Risk Prediction Using NFHS-5 Data
Source: Healthcare (Basel). 2026 Jul 16;14(14):2144. doi: 10.3390/healthcare14142144 (PMC13410558; doi:10.3390/healthcare14142144)
Supplement: Supplementary file 1 [file healthcare-14-02144-s001.zip › Supplementary Data/development_validation_permutation_importance.csv]

feature	importance_mean	importance_sd
missingindicator_low_birth_weight	0.09200856182059915	0.009279699682070212
facility_delivery	0.05117427554465929	0.00723955297775771
gestation_raw	0.04367298013596134	0.006780174652588351
pnc_child	0.033666310870269396	0.0113118367790486
size_at_birth_code_8.0	0.015634353420068976	0.0014410392234785014
missingindicator_short_birth_interval	0.015312029243952733	0.003113544419188542
jsy_assistance	0.013636884936796084	0.008234672771516148
missingindicator_pnc_child	0.006548876506334444	0.009467807096335584
short_birth_interval	0.005449703585062876	0.001993462497802725
low_birth_weight	0.003482222802117879	0.0012523074766613283
size_at_birth_code_3.0	0.003096240520472235	0.0028634664476944764
size_at_birth_code_4.0	0.0029000329832671924	0.0008061300838320585
state_code_5.0	0.0024133444015563025	0.0012271433148760631
failed_pregnancy_history	0.0018363591474240188	0.0007249128707416989
maternal_bmi_category_0.0	0.0016184841020113444	0.0008455622203052582
missingindicator_jsy_assistance	0.0009143734185009439	0.000632222747186845
stillbirth_history	0.0008594479776122821	0.0008546735321796477
ethnicity_code_992.0	0.0007700807438475648	0.0031094239068643207
marital_status_1.0	0.0006953505597346755	0.0014941386979787682
ethnicity_code_991.0	0.0006853883972948727	0.0010643203849159241
size_at_birth_code_2.0	0.0004128225900632415	0.0005328764729432904
teenage_or_late_pregnancy	0.0003071032435526894	0.0006179877800018771
ncd_score	0.00022695051672510792	0.0006163325220042032
teenage_pregnancy	0.00019379001403298235	0.0013680514254744065
marital_status_4.0	0.0	0.0
ethnicity_code_993.0	0.0	0.0
marital_status_5.0	0.0	0.0
ethnicity_code_998.0	0.0	0.0
marital_status_0.0	0.0	0.0
marital_status_3.0	-9.18097383267591e-05	6.154935038080873e-05
size_at_birth_code_1.0	-0.00013461234504296983	0.0005044260064909341
substance_use_score	-0.0010187295923908463	0.001459643666403194
state_code_22.0	-0.0014847585281675014	0.002569226135699136
maternal_bmi_category_2.0	-0.002193442153716199	0.0020911959481825
state_code_10.0	-0.003067152035352838	0.00703054205461664
maternal_bmi_category_1.0	-0.006157954118864764	0.0027429677893072674
size_at_birth_code_5.0	-0.007057464560163179	0.001496796922750271
