# Supplementary material for: Leakage-Controlled and Survey-Weighted Machine Learning for Neonatal Mortality Risk Prediction Using NFHS-5 Data
Source: Healthcare (Basel). 2026 Jul 16;14(14):2144. doi: 10.3390/healthcare14142144 (PMC13410558; doi:10.3390/healthcare14142144)
Supplement: Supplementary file 1 [file healthcare-14-02144-s001.zip › Supplementary Data/final_development_pso_convergence.csv]

iteration	best_objective	n_selected	seed
1	0.13584929928952458	32	42
2	0.15003529168822183	25	42
3	0.15003529168822183	25	42
4	0.16272359398110828	18	42
5	0.16272359398110828	18	42
6	0.16272359398110828	18	42
7	0.16272359398110828	18	42
8	0.16272359398110828	18	42
9	0.16576646043734244	17	42
10	0.16911024974466118	17	42
11	0.16911024974466118	17	42
12	0.16911024974466118	17	42
