# Supplementary material for: Leakage-Controlled and Survey-Weighted Machine Learning for Neonatal Mortality Risk Prediction Using NFHS-5 Data
Source: Healthcare (Basel). 2026 Jul 16;14(14):2144. doi: 10.3390/healthcare14142144 (PMC13410558; doi:10.3390/healthcare14142144)
Supplement: Supplementary file 1 [file healthcare-14-02144-s001.zip › Supplementary Data/final_selected_features.csv]

selected_feature
state_code
teenage_pregnancy
teenage_or_late_pregnancy
short_birth_interval
size_at_birth_code
low_birth_weight
gestation_raw
failed_pregnancy_history
stillbirth_history
maternal_bmi_category
ncd_score
substance_use_score
facility_delivery
pnc_child
marital_status
ethnicity_code
jsy_assistance
