# Supplementary material for: Leakage-Controlled and Survey-Weighted Machine Learning for Neonatal Mortality Risk Prediction Using NFHS-5 Data
Source: Healthcare (Basel). 2026 Jul 16;14(14):2144. doi: 10.3390/healthcare14142144 (PMC13410558; doi:10.3390/healthcare14142144)
Supplement: Supplementary file 1 [file healthcare-14-02144-s001.zip › Supplementary Data/fully_nested_calibration_fold_audit.csv]

fold	train_n	validation_n	pso_iterations	augmentation_targets
1	21332	5320	12	0
2	21362	5290	12	0
3	21278	5374	12	0
4	21302	5350	12	0
5	21334	5318	12	0
