# Supplementary material for: Leakage-Controlled and Survey-Weighted Machine Learning for Neonatal Mortality Risk Prediction Using NFHS-5 Data
Source: Healthcare (Basel). 2026 Jul 16;14(14):2144. doi: 10.3390/healthcare14142144 (PMC13410558; doi:10.3390/healthcare14142144)
Supplement: Supplementary file 1 [file healthcare-14-02144-s001.zip › Supplementary Data/loso_uttarakhand_fully_nested_fold_audit.csv]

fold	train_n	validation_n	pso_iterations	augmentation_targets	held_out_state
1	23634	5920	12	0	uttarakhand
2	23581	5973	12	0	uttarakhand
3	23633	5921	12	0	uttarakhand
4	23693	5861	12	0	uttarakhand
5	23675	5879	12	0	uttarakhand
