# Supplementary material for: Leakage-Controlled and Survey-Weighted Machine Learning for Neonatal Mortality Risk Prediction Using NFHS-5 Data
Source: Healthcare (Basel). 2026 Jul 16;14(14):2144. doi: 10.3390/healthcare14142144 (PMC13410558; doi:10.3390/healthcare14142144)
Supplement: Supplementary file 1 [file healthcare-14-02144-s001.zip › Supplementary Data/nested_first_stage_oof_audit.csv]

target	status	n	events	oof_roc_auc	oof_pr_auc	outer_seed	outer_fold
preterm_birth	completed	21332	3110	0.560256779462725	0.17372372734097835	42	1
failed_pregnancy_history	completed	21332	3196	0.5853118601052374	0.19524817446722842	42	1
teenage_or_late_pregnancy	completed	21332	8867	0.9023466495631773	0.8707788297561434	42	1
low_birth_weight	completed	17660	3066	0.5860425175399804	0.23650420093725127	42	1
preterm_birth	completed	21362	3169	0.6085166174396309	0.2027714463840898	42	2
failed_pregnancy_history	completed	21362	3118	0.5980650417074567	0.1934128402259849	42	2
teenage_or_late_pregnancy	completed	21362	8886	0.8537190730984043	0.7897883613471921	42	2
low_birth_weight	completed	17693	3072	0.589325323396855	0.2381423390219856	42	2
preterm_birth	completed	21278	3153	0.5704222754464823	0.1847952152811253	42	3
failed_pregnancy_history	completed	21278	3168	0.5696099244794717	0.1861562937397171	42	3
teenage_or_late_pregnancy	completed	21278	8763	0.6635963809080136	0.5379025026266226	42	3
low_birth_weight	completed	17603	3052	0.5910843435566664	0.2362259291710268	42	3
preterm_birth	completed	21302	3124	0.5960858030186339	0.19729138798977625	42	4
failed_pregnancy_history	completed	21302	3128	0.606811900984431	0.20399814693279397	42	4
teenage_or_late_pregnancy	completed	21302	8908	0.6682281780028997	0.5472252507092425	42	4
low_birth_weight	completed	17625	3068	0.5933100147878873	0.24092234815342817	42	4
preterm_birth	completed	21334	3112	0.5785076741327118	0.18856712327673802	42	5
failed_pregnancy_history	completed	21334	3194	0.5842357051776381	0.19491474907504314	42	5
teenage_or_late_pregnancy	completed	21334	8908	0.9357587759229293	0.9206406897479599	42	5
low_birth_weight	completed	17695	3078	0.5896071260808187	0.24268237234509096	42	5
preterm_birth	completed	21361	3128	0.5787517202374548	0.18419935586292524	137	1
failed_pregnancy_history	completed	21361	3185	0.5913557409014527	0.1997044090646214	137	1
teenage_or_late_pregnancy	completed	21361	8932	0.9035984490427797	0.8767324417162916	137	1
low_birth_weight	completed	17695	3033	0.5920828801610871	0.2384444934957449	137	1
preterm_birth	completed	21298	3135	0.5603225829962081	0.17950440734852907	137	2
failed_pregnancy_history	completed	21298	3168	0.5865151010240296	0.19048816509180855	137	2
teenage_or_late_pregnancy	completed	21298	8842	0.9243469380461704	0.9063772099918405	137	2
low_birth_weight	completed	17642	3065	0.5900221370433053	0.23544831358245935	137	2
preterm_birth	completed	21292	3118	0.5649665838029404	0.1813140580402886	137	3
failed_pregnancy_history	completed	21292	3170	0.5823457780197797	0.19353485115204405	137	3
teenage_or_late_pregnancy	completed	21292	8815	0.6396232505132189	0.5210988370820842	137	3
low_birth_weight	completed	17600	3089	0.5903586631759847	0.24411563861389066	137	3
preterm_birth	completed	21353	3164	0.5948760621981625	0.19902954565092498	137	4
failed_pregnancy_history	completed	21353	3137	0.6062414487349692	0.20643018039473782	137	4
teenage_or_late_pregnancy	completed	21353	8914	0.856920168447602	0.7976452508620471	137	4
low_birth_weight	completed	17705	3097	0.584104220032742	0.2401038681818195	137	4
preterm_birth	completed	21304	3123	0.5563214601781641	0.17720431037807946	137	5
failed_pregnancy_history	completed	21304	3144	0.5934673659918621	0.19236275457523971	137	5
teenage_or_late_pregnancy	completed	21304	8829	0.9036943566598596	0.8733464298929761	137	5
low_birth_weight	completed	17634	3052	0.5850804543133216	0.23187204868222314	137	5
preterm_birth	completed	21350	3138	0.5815154706475969	0.18944391841372332	2026	1
failed_pregnancy_history	completed	21350	3181	0.5819645163578141	0.19263675428082647	2026	1
teenage_or_late_pregnancy	completed	21350	8909	0.9041524891866081	0.878592666457149	2026	1
low_birth_weight	completed	17687	3022	0.5774569623872035	0.23041118994202908	2026	1
preterm_birth	completed	21348	3118	0.6075066756226212	0.19825943589530037	2026	2
failed_pregnancy_history	completed	21348	3209	0.6103614773152257	0.21706419589640477	2026	2
teenage_or_late_pregnancy	completed	21348	8852	0.8750034263110603	0.8378757505432229	2026	2
low_birth_weight	completed	17629	3075	0.6019235122129976	0.24498063076970805	2026	2
preterm_birth	completed	21237	3107	0.5683007482170662	0.18159930847029548	2026	3
failed_pregnancy_history	completed	21237	3105	0.5794980662474116	0.18223419910081884	2026	3
teenage_or_late_pregnancy	completed	21237	8820	0.8792169483830685	0.8426098495619008	2026	3
low_birth_weight	completed	17587	3068	0.5819157143635822	0.23101814154321676	2026	3
preterm_birth	completed	21328	3129	0.6016233195903441	0.195827442550836	2026	4
failed_pregnancy_history	completed	21328	3153	0.6175657950703921	0.20910572316815423	2026	4
teenage_or_late_pregnancy	completed	21328	8864	0.8771938860814452	0.8395782088458185	2026	4
low_birth_weight	completed	17714	3073	0.5868207786251152	0.231836482349639	2026	4
preterm_birth	completed	21345	3176	0.601761919262652	0.20253416062444995	2026	5
failed_pregnancy_history	completed	21345	3156	0.6196985935802507	0.21294384321332213	2026	5
teenage_or_late_pregnancy	completed	21345	8887	0.9041174430253538	0.8776984863824632	2026	5
low_birth_weight	completed	17659	3098	0.5908310130410617	0.2428011942629238	2026	5
