# Supplementary material for: Leakage-Controlled and Survey-Weighted Machine Learning for Neonatal Mortality Risk Prediction Using NFHS-5 Data
Source: Healthcare (Basel). 2026 Jul 16;14(14):2144. doi: 10.3390/healthcare14142144 (PMC13410558; doi:10.3390/healthcare14142144)
Supplement: Supplementary file 1 [file healthcare-14-02144-s001.zip › Supplementary Data/nested_pso_convergence_all_folds.csv]

iteration	best_objective	n_selected	seed	outer_seed	outer_fold	pso_scope
1	0.1377281638990526	27	43	42	1	with_cluster
2	0.13858620670868746	24	43	42	1	with_cluster
3	0.13858620670868746	24	43	42	1	with_cluster
4	0.14144089188693973	29	43	42	1	with_cluster
5	0.14144089188693973	29	43	42	1	with_cluster
6	0.1426305714168503	26	43	42	1	with_cluster
7	0.1536088822528463	28	43	42	1	with_cluster
8	0.1536088822528463	28	43	42	1	with_cluster
9	0.1536088822528463	28	43	42	1	with_cluster
10	0.1536088822528463	28	43	42	1	with_cluster
11	0.1536088822528463	28	43	42	1	with_cluster
12	0.1536088822528463	28	43	42	1	with_cluster
1	0.13062816871061358	30	10043	42	1	without_cluster
2	0.1446346141591177	23	10043	42	1	without_cluster
3	0.1446346141591177	23	10043	42	1	without_cluster
4	0.1446693704587906	28	10043	42	1	without_cluster
5	0.15004034616718587	20	10043	42	1	without_cluster
6	0.15311737958957683	21	10043	42	1	without_cluster
7	0.15436233299029953	21	10043	42	1	without_cluster
8	0.15436233299029953	21	10043	42	1	without_cluster
9	0.15436233299029953	21	10043	42	1	without_cluster
10	0.15436233299029953	21	10043	42	1	without_cluster
11	0.15436233299029953	21	10043	42	1	without_cluster
12	0.15436233299029953	21	10043	42	1	without_cluster
1	0.13794110660328615	26	44	42	2	with_cluster
2	0.1559373394713297	23	44	42	2	with_cluster
3	0.1624919859943674	23	44	42	2	with_cluster
4	0.1624919859943674	23	44	42	2	with_cluster
5	0.1624919859943674	23	44	42	2	with_cluster
6	0.1624919859943674	23	44	42	2	with_cluster
7	0.1634808852790707	21	44	42	2	with_cluster
8	0.1634808852790707	21	44	42	2	with_cluster
9	0.1634808852790707	21	44	42	2	with_cluster
10	0.1634808852790707	21	44	42	2	with_cluster
11	0.1634808852790707	21	44	42	2	with_cluster
12	0.1655964572485057	22	44	42	2	with_cluster
1	0.13410504589923855	32	10044	42	2	without_cluster
2	0.13517048046496197	23	10044	42	2	without_cluster
3	0.1446112647572292	24	10044	42	2	without_cluster
4	0.1446112647572292	24	10044	42	2	without_cluster
5	0.1446112647572292	24	10044	42	2	without_cluster
6	0.1446112647572292	24	10044	42	2	without_cluster
7	0.14795797116825707	21	10044	42	2	without_cluster
8	0.14795797116825707	21	10044	42	2	without_cluster
9	0.14795797116825707	21	10044	42	2	without_cluster
10	0.14795797116825707	21	10044	42	2	without_cluster
11	0.14795797116825707	21	10044	42	2	without_cluster
12	0.15194169544127373	22	10044	42	2	without_cluster
1	0.14573492232577342	30	45	42	3	with_cluster
2	0.14573492232577342	30	45	42	3	with_cluster
3	0.14573492232577342	30	45	42	3	with_cluster
4	0.1477085890225215	27	45	42	3	with_cluster
5	0.14796791924794483	25	45	42	3	with_cluster
6	0.1536622313652955	26	45	42	3	with_cluster
7	0.15657677660819425	23	45	42	3	with_cluster
8	0.15657677660819425	23	45	42	3	with_cluster
9	0.15657677660819425	23	45	42	3	with_cluster
10	0.15657677660819425	23	45	42	3	with_cluster
11	0.1578451146359526	23	45	42	3	with_cluster
12	0.1578451146359526	23	45	42	3	with_cluster
1	0.13774050713929883	30	10045	42	3	without_cluster
2	0.14143363042074938	23	10045	42	3	without_cluster
3	0.14143363042074938	23	10045	42	3	without_cluster
4	0.14143363042074938	23	10045	42	3	without_cluster
5	0.14152575574405443	27	10045	42	3	without_cluster
6	0.14704378081650954	23	10045	42	3	without_cluster
7	0.14704378081650954	23	10045	42	3	without_cluster
8	0.14704378081650954	23	10045	42	3	without_cluster
9	0.14704378081650954	23	10045	42	3	without_cluster
10	0.15609457813186697	25	10045	42	3	without_cluster
11	0.15609457813186697	25	10045	42	3	without_cluster
12	0.15609457813186697	25	10045	42	3	without_cluster
1	0.14804591073095844	32	46	42	4	with_cluster
2	0.14804591073095844	32	46	42	4	with_cluster
3	0.14804591073095844	32	46	42	4	with_cluster
4	0.15491988051644492	29	46	42	4	with_cluster
5	0.15491988051644492	29	46	42	4	with_cluster
6	0.15946430864413103	25	46	42	4	with_cluster
7	0.15946430864413103	25	46	42	4	with_cluster
8	0.17104009743088644	23	46	42	4	with_cluster
9	0.17104009743088644	23	46	42	4	with_cluster
10	0.17104009743088644	23	46	42	4	with_cluster
11	0.17104009743088644	23	46	42	4	with_cluster
12	0.17404984698374973	24	46	42	4	with_cluster
1	0.15381959957716154	27	10046	42	4	without_cluster
2	0.15381959957716154	27	10046	42	4	without_cluster
3	0.15381959957716154	27	10046	42	4	without_cluster
4	0.15467193475152322	24	10046	42	4	without_cluster
5	0.15608208358471276	27	10046	42	4	without_cluster
6	0.15977252466234373	27	10046	42	4	without_cluster
7	0.15977252466234373	27	10046	42	4	without_cluster
8	0.15977252466234373	27	10046	42	4	without_cluster
9	0.15977252466234373	27	10046	42	4	without_cluster
10	0.15977252466234373	27	10046	42	4	without_cluster
11	0.15977252466234373	27	10046	42	4	without_cluster
12	0.16027791282027096	26	10046	42	4	without_cluster
1	0.12446259999030859	32	47	42	5	with_cluster
2	0.1253969531901136	24	47	42	5	with_cluster
3	0.1306060661393406	30	47	42	5	with_cluster
4	0.13441217965056673	25	47	42	5	with_cluster
5	0.13441217965056673	25	47	42	5	with_cluster
6	0.14335243395441727	28	47	42	5	with_cluster
7	0.14819320214951603	22	47	42	5	with_cluster
8	0.14819320214951603	22	47	42	5	with_cluster
9	0.14819320214951603	22	47	42	5	with_cluster
10	0.15522296902844507	25	47	42	5	with_cluster
11	0.15522296902844507	25	47	42	5	with_cluster
12	0.15522296902844507	25	47	42	5	with_cluster
1	0.12942950553252938	34	10047	42	5	without_cluster
2	0.13277282739378352	29	10047	42	5	without_cluster
3	0.13277282739378352	29	10047	42	5	without_cluster
4	0.13277282739378352	29	10047	42	5	without_cluster
5	0.13943741571882884	25	10047	42	5	without_cluster
6	0.13943741571882884	25	10047	42	5	without_cluster
7	0.14128570252902883	22	10047	42	5	without_cluster
8	0.14128570252902883	22	10047	42	5	without_cluster
9	0.14128570252902883	22	10047	42	5	without_cluster
10	0.14128570252902883	22	10047	42	5	without_cluster
11	0.14138354937073125	25	10047	42	5	without_cluster
12	0.1416330135556213	22	10047	42	5	without_cluster
1	0.16473521042203482	33	138	137	1	with_cluster
2	0.16473521042203482	33	138	137	1	with_cluster
3	0.16654286478728653	19	138	137	1	with_cluster
4	0.16654286478728653	19	138	137	1	with_cluster
5	0.16654286478728653	19	138	137	1	with_cluster
6	0.17491387703372005	27	138	137	1	with_cluster
7	0.17491387703372005	27	138	137	1	with_cluster
8	0.17491387703372005	27	138	137	1	with_cluster
9	0.17491387703372005	27	138	137	1	with_cluster
10	0.17491387703372005	27	138	137	1	with_cluster
11	0.17491387703372005	27	138	137	1	with_cluster
12	0.17756777566817974	26	138	137	1	with_cluster
1	0.1620467828510886	30	10138	137	1	without_cluster
2	0.1620467828510886	30	10138	137	1	without_cluster
3	0.1658328638801092	31	10138	137	1	without_cluster
4	0.1658328638801092	31	10138	137	1	without_cluster
5	0.1658328638801092	31	10138	137	1	without_cluster
6	0.16594727730052303	23	10138	137	1	without_cluster
7	0.16594727730052303	23	10138	137	1	without_cluster
8	0.16594727730052303	23	10138	137	1	without_cluster
9	0.16829666453769013	23	10138	137	1	without_cluster
10	0.16829666453769013	23	10138	137	1	without_cluster
11	0.18096474921533678	20	10138	137	1	without_cluster
12	0.18096474921533678	20	10138	137	1	without_cluster
1	0.13836893077384493	36	139	137	2	with_cluster
2	0.13836893077384493	36	139	137	2	with_cluster
3	0.14178158505016478	29	139	137	2	with_cluster
4	0.14256945763052267	24	139	137	2	with_cluster
5	0.14256945763052267	24	139	137	2	with_cluster
6	0.1547191007457535	19	139	137	2	with_cluster
7	0.1547191007457535	19	139	137	2	with_cluster
8	0.1547191007457535	19	139	137	2	with_cluster
9	0.16305194025031697	21	139	137	2	with_cluster
10	0.16305194025031697	21	139	137	2	with_cluster
11	0.16305194025031697	21	139	137	2	with_cluster
12	0.16305194025031697	21	139	137	2	with_cluster
1	0.12251409705446836	29	10139	137	2	without_cluster
2	0.14417142697569224	26	10139	137	2	without_cluster
3	0.14417142697569224	26	10139	137	2	without_cluster
4	0.1488036189763427	27	10139	137	2	without_cluster
5	0.1488036189763427	27	10139	137	2	without_cluster
6	0.1488036189763427	27	10139	137	2	without_cluster
7	0.1488036189763427	27	10139	137	2	without_cluster
8	0.1488036189763427	27	10139	137	2	without_cluster
9	0.1508143162798879	24	10139	137	2	without_cluster
10	0.15587590959346886	22	10139	137	2	without_cluster
11	0.15587590959346886	22	10139	137	2	without_cluster
12	0.15587590959346886	22	10139	137	2	without_cluster
1	0.1416176365991159	27	140	137	3	with_cluster
2	0.1416176365991159	27	140	137	3	with_cluster
3	0.1433459408852873	24	140	137	3	with_cluster
4	0.14976341971005117	23	140	137	3	with_cluster
5	0.15470040504177304	18	140	137	3	with_cluster
6	0.15470040504177304	18	140	137	3	with_cluster
7	0.15470040504177304	18	140	137	3	with_cluster
8	0.15470040504177304	18	140	137	3	with_cluster
9	0.15470040504177304	18	140	137	3	with_cluster
10	0.15470040504177304	18	140	137	3	with_cluster
11	0.15470040504177304	18	140	137	3	with_cluster
12	0.15470040504177304	18	140	137	3	with_cluster
1	0.13133081183620893	27	10140	137	3	without_cluster
2	0.13133081183620893	27	10140	137	3	without_cluster
3	0.13314848258667433	20	10140	137	3	without_cluster
4	0.13314848258667433	20	10140	137	3	without_cluster
5	0.13645763821453952	23	10140	137	3	without_cluster
6	0.13664308251976195	21	10140	137	3	without_cluster
7	0.14797072317955554	21	10140	137	3	without_cluster
8	0.14940643413461593	23	10140	137	3	without_cluster
9	0.14940643413461593	23	10140	137	3	without_cluster
10	0.14940643413461593	23	10140	137	3	without_cluster
11	0.15290849113166005	23	10140	137	3	without_cluster
12	0.15410998816785787	19	10140	137	3	without_cluster
1	0.1352057920368949	33	141	137	4	with_cluster
2	0.1429464935202641	29	141	137	4	with_cluster
3	0.1429464935202641	29	141	137	4	with_cluster
4	0.1429464935202641	29	141	137	4	with_cluster
5	0.1429464935202641	29	141	137	4	with_cluster
6	0.15284922620451363	26	141	137	4	with_cluster
7	0.15284922620451363	26	141	137	4	with_cluster
8	0.15284922620451363	26	141	137	4	with_cluster
9	0.15284922620451363	26	141	137	4	with_cluster
10	0.1538697287760763	30	141	137	4	with_cluster
11	0.15727210790805746	30	141	137	4	with_cluster
12	0.15727210790805746	30	141	137	4	with_cluster
1	0.1469288285295194	28	10141	137	4	without_cluster
2	0.1469288285295194	28	10141	137	4	without_cluster
3	0.1469288285295194	28	10141	137	4	without_cluster
4	0.15747173535297446	27	10141	137	4	without_cluster
5	0.15747173535297446	27	10141	137	4	without_cluster
6	0.15747173535297446	27	10141	137	4	without_cluster
7	0.15747173535297446	27	10141	137	4	without_cluster
8	0.15747173535297446	27	10141	137	4	without_cluster
9	0.15747173535297446	27	10141	137	4	without_cluster
10	0.15747173535297446	27	10141	137	4	without_cluster
11	0.15852081225700743	28	10141	137	4	without_cluster
12	0.15852081225700743	28	10141	137	4	without_cluster
1	0.135996438723581	28	142	137	5	with_cluster
2	0.135996438723581	28	142	137	5	with_cluster
3	0.145904405446757	26	142	137	5	with_cluster
4	0.145904405446757	26	142	137	5	with_cluster
5	0.145904405446757	26	142	137	5	with_cluster
6	0.145904405446757	26	142	137	5	with_cluster
7	0.145904405446757	26	142	137	5	with_cluster
8	0.146508148588065	27	142	137	5	with_cluster
9	0.15104075155134702	26	142	137	5	with_cluster
10	0.15104075155134702	26	142	137	5	with_cluster
11	0.15104075155134702	26	142	137	5	with_cluster
12	0.1512302838137142	25	142	137	5	with_cluster
1	0.14515724484368087	24	10142	137	5	without_cluster
2	0.1496241658411479	24	10142	137	5	without_cluster
3	0.1496241658411479	24	10142	137	5	without_cluster
4	0.1496241658411479	24	10142	137	5	without_cluster
5	0.1496241658411479	24	10142	137	5	without_cluster
6	0.15179254346048132	22	10142	137	5	without_cluster
7	0.15315907641418305	29	10142	137	5	without_cluster
8	0.15315907641418305	29	10142	137	5	without_cluster
9	0.15415914650225382	22	10142	137	5	without_cluster
10	0.15415914650225382	22	10142	137	5	without_cluster
11	0.15415914650225382	22	10142	137	5	without_cluster
12	0.15415914650225382	22	10142	137	5	without_cluster
1	0.14773724860666107	29	2027	2026	1	with_cluster
2	0.1549785243327096	22	2027	2026	1	with_cluster
3	0.1549785243327096	22	2027	2026	1	with_cluster
4	0.1549785243327096	22	2027	2026	1	with_cluster
5	0.15730594469596076	28	2027	2026	1	with_cluster
6	0.15730594469596076	28	2027	2026	1	with_cluster
7	0.15730594469596076	28	2027	2026	1	with_cluster
8	0.15730594469596076	28	2027	2026	1	with_cluster
9	0.15730594469596076	28	2027	2026	1	with_cluster
10	0.15730594469596076	28	2027	2026	1	with_cluster
11	0.15730594469596076	28	2027	2026	1	with_cluster
12	0.15730594469596076	28	2027	2026	1	with_cluster
1	0.15128970102322967	21	12027	2026	1	without_cluster
2	0.15128970102322967	21	12027	2026	1	without_cluster
3	0.15128970102322967	21	12027	2026	1	without_cluster
4	0.15741933318192053	22	12027	2026	1	without_cluster
5	0.16053576376697795	23	12027	2026	1	without_cluster
6	0.16053576376697795	23	12027	2026	1	without_cluster
7	0.16053576376697795	23	12027	2026	1	without_cluster
8	0.16053576376697795	23	12027	2026	1	without_cluster
9	0.16053576376697795	23	12027	2026	1	without_cluster
10	0.16053576376697795	23	12027	2026	1	without_cluster
11	0.16053576376697795	23	12027	2026	1	without_cluster
12	0.16053576376697795	23	12027	2026	1	without_cluster
1	0.12053863500565559	30	2028	2026	2	with_cluster
2	0.13808003668415222	27	2028	2026	2	with_cluster
3	0.13808003668415222	27	2028	2026	2	with_cluster
4	0.13808003668415222	27	2028	2026	2	with_cluster
5	0.14613564476232685	27	2028	2026	2	with_cluster
6	0.14613564476232685	27	2028	2026	2	with_cluster
7	0.14613564476232685	27	2028	2026	2	with_cluster
8	0.14613564476232685	27	2028	2026	2	with_cluster
9	0.14613564476232685	27	2028	2026	2	with_cluster
10	0.14613564476232685	27	2028	2026	2	with_cluster
11	0.14613564476232685	27	2028	2026	2	with_cluster
12	0.14613564476232685	27	2028	2026	2	with_cluster
1	0.13225678701232546	33	12028	2026	2	without_cluster
2	0.14673453337441147	21	12028	2026	2	without_cluster
3	0.14673453337441147	21	12028	2026	2	without_cluster
4	0.14673453337441147	21	12028	2026	2	without_cluster
5	0.14673453337441147	21	12028	2026	2	without_cluster
6	0.14673453337441147	21	12028	2026	2	without_cluster
7	0.14673453337441147	21	12028	2026	2	without_cluster
8	0.14673453337441147	21	12028	2026	2	without_cluster
9	0.14673453337441147	21	12028	2026	2	without_cluster
10	0.14673453337441147	21	12028	2026	2	without_cluster
11	0.14911053013179507	20	12028	2026	2	without_cluster
12	0.14911053013179507	20	12028	2026	2	without_cluster
1	0.13303850677664408	31	2029	2026	3	with_cluster
2	0.1402302529830049	27	2029	2026	3	with_cluster
3	0.1402302529830049	27	2029	2026	3	with_cluster
4	0.1402302529830049	27	2029	2026	3	with_cluster
5	0.1402302529830049	27	2029	2026	3	with_cluster
6	0.14246253756368493	25	2029	2026	3	with_cluster
7	0.14246253756368493	25	2029	2026	3	with_cluster
8	0.14246253756368493	25	2029	2026	3	with_cluster
9	0.14246253756368493	25	2029	2026	3	with_cluster
10	0.14246253756368493	25	2029	2026	3	with_cluster
11	0.14510695828657852	20	2029	2026	3	with_cluster
12	0.14538795334674434	24	2029	2026	3	with_cluster
1	0.12319120165016086	28	12029	2026	3	without_cluster
2	0.12489421136692735	22	12029	2026	3	without_cluster
3	0.12637886990807304	28	12029	2026	3	without_cluster
4	0.13240228653895972	25	12029	2026	3	without_cluster
5	0.13240228653895972	25	12029	2026	3	without_cluster
6	0.13240228653895972	25	12029	2026	3	without_cluster
7	0.138915024668041	26	12029	2026	3	without_cluster
8	0.138915024668041	26	12029	2026	3	without_cluster
9	0.14198786498575863	26	12029	2026	3	without_cluster
10	0.14198786498575863	26	12029	2026	3	without_cluster
11	0.14198786498575863	26	12029	2026	3	without_cluster
12	0.14660486742000933	24	12029	2026	3	without_cluster
1	0.15353062318537294	30	2030	2026	4	with_cluster
2	0.1588004165204693	24	2030	2026	4	with_cluster
3	0.16532132223515422	20	2030	2026	4	with_cluster
4	0.17499209535933238	26	2030	2026	4	with_cluster
5	0.17954895005671043	20	2030	2026	4	with_cluster
6	0.17954895005671043	20	2030	2026	4	with_cluster
7	0.17954895005671043	20	2030	2026	4	with_cluster
8	0.17954895005671043	20	2030	2026	4	with_cluster
9	0.17954895005671043	20	2030	2026	4	with_cluster
10	0.17954895005671043	20	2030	2026	4	with_cluster
11	0.180475689162892	22	2030	2026	4	with_cluster
12	0.180475689162892	22	2030	2026	4	with_cluster
1	0.1516224293582503	25	12030	2026	4	without_cluster
2	0.16112104816085063	22	12030	2026	4	without_cluster
3	0.16112104816085063	22	12030	2026	4	without_cluster
4	0.16151020536943667	25	12030	2026	4	without_cluster
5	0.16151020536943667	25	12030	2026	4	without_cluster
6	0.16151020536943667	25	12030	2026	4	without_cluster
7	0.1690731421466996	19	12030	2026	4	without_cluster
8	0.1690731421466996	19	12030	2026	4	without_cluster
9	0.1690731421466996	19	12030	2026	4	without_cluster
10	0.16908508734282504	19	12030	2026	4	without_cluster
11	0.16908508734282504	19	12030	2026	4	without_cluster
12	0.16908508734282504	19	12030	2026	4	without_cluster
1	0.15698216590135908	32	2031	2026	5	with_cluster
2	0.15698216590135908	32	2031	2026	5	with_cluster
3	0.15698216590135908	32	2031	2026	5	with_cluster
4	0.1617860740074207	24	2031	2026	5	with_cluster
5	0.1617860740074207	24	2031	2026	5	with_cluster
6	0.1617860740074207	24	2031	2026	5	with_cluster
7	0.16521439916693303	22	2031	2026	5	with_cluster
8	0.16899471810693517	21	2031	2026	5	with_cluster
9	0.16899471810693517	21	2031	2026	5	with_cluster
10	0.16899471810693517	21	2031	2026	5	with_cluster
11	0.17069225400885507	26	2031	2026	5	with_cluster
12	0.17069225400885507	26	2031	2026	5	with_cluster
1	0.15331153985273302	27	12031	2026	5	without_cluster
2	0.15331153985273302	27	12031	2026	5	without_cluster
3	0.15331153985273302	27	12031	2026	5	without_cluster
4	0.15427752294920263	24	12031	2026	5	without_cluster
5	0.15427752294920263	24	12031	2026	5	without_cluster
6	0.1564432485768664	23	12031	2026	5	without_cluster
7	0.16219815713560007	24	12031	2026	5	without_cluster
8	0.16219815713560007	24	12031	2026	5	without_cluster
9	0.16219815713560007	24	12031	2026	5	without_cluster
10	0.16219815713560007	24	12031	2026	5	without_cluster
11	0.16219815713560007	24	12031	2026	5	without_cluster
12	0.16219815713560007	24	12031	2026	5	without_cluster
