# Supplementary material for: Leakage-Controlled and Survey-Weighted Machine Learning for Neonatal Mortality Risk Prediction Using NFHS-5 Data
Source: Healthcare (Basel). 2026 Jul 16;14(14):2144. doi: 10.3390/healthcare14142144 (PMC13410558; doi:10.3390/healthcare14142144)
Supplement: Supplementary file 1 [file healthcare-14-02144-s001.zip › Supplementary Data/repeated_grouped_nested_cv_fold_results.csv]

spec	seed	fold	n_features	roc_auc	pr_auc	brier	threshold	sensitivity	specificity	ppv	npv	f1	tn	fp	fn	tp
A0 LR baseline	42	1	46	0.7551504368503245	0.15849091215225075	0.1880377858486794	0.5	0.6787111405836984	0.7068260900778094	0.08457051367605903	0.9821839936038255	0.1504004438636579	3658.470262368439	1517.442615954578	66.36162879769071	140.18655005374086
A1 + cluster	42	1	47	0.7554419627241695	0.15768240123991314	0.18793743274129862	0.5	0.68765965970022	0.706307203949403	0.08545180909709735	0.98265909598462	0.1520136858295227	3655.784552974037	1520.12832534898	64.51332847075597	142.0348503806756
A2 + PSO	42	1	21	0.7735532919636978	0.20153060133255069	0.19787884853877893	0.5	0.6871500118854544	0.6815501503283334	0.07928148887170972	0.9820117293818846	0.1421608479470698	3527.6442003074058	1648.2686780156062	64.61859529875139	141.92958355268019
A3 + cluster + PSO	42	1	28	0.7625696050631573	0.17858902773834304	0.19391757038295157	0.5	0.6793062977499296	0.6934904046840032	0.08125515000041805	0.9818806305486306	0.14514839079252806	3589.445916597373	1586.4669617256438	66.23870016887528	140.30947868255626
A4 + cluster + PSO + SMOTE	42	1	28	0.7551899873939323	0.1865803470163287	0.20310688913525385	0.5	0.6807326040866892	0.6549019496523394	0.0729727883228647	0.9809170728379413	0.1318153133114316	3389.715435244391	1786.1974430786192	65.9440991925333	140.60407965889823
A5 + cluster + PSO + augmentation	42	1	32	0.7619819326588417	0.17639947952696142	0.19215608919018906	0.5	0.6877760076412053	0.6958400254094314	0.0827673196282224	0.9824092752465808	0.14775386313132755	3601.607348769292	1574.3055295537263	64.48929701543234	142.05888183599922
A6 full LR pipeline	42	1	32	0.7524982638416868	0.1806491406377154	0.20196028141275044	0.5	0.6674763982325639	0.6551191551806077	0.07169547095689545	0.9801469254963227	0.1294828353691856	3390.839672135399	1785.0732061876129	68.68214437018261	137.866034481249
LR fair comparison	42	1	28	0.7625696050631573	0.17858902773834304	0.19391757038295157	0.5	0.6793062977499296	0.6934904046840032	0.08125515000041805	0.9818806305486306	0.14514839079252806	3589.445916597373	1586.4669617256438	66.23870016887528	140.30947868255626
RF fair comparison	42	1	28	0.7787579495223331	0.1879557079280271	0.06783006926898685	0.5	0.27917585759170804	0.9650497395467243	0.2417110826348015	0.9710560152007417	0.25909614379906337	4995.013375142148	180.8995031808528	148.8849138865777	57.66326496485391
HGB fair comparison	42	1	28	0.7885570634311785	0.19404293762290334	0.03409254441090638	0.5	0.029758596056213796	0.9994158124497244	0.6702716459335416	0.9627041223659849	0.05698708987935903	5172.889174458164	3.0237038648273855	200.4015950308453	6.146583820586356
ANN fair comparison	42	1	28	0.7735692551918198	0.19448772677617235	0.03393314336104178	0.5	0.023318236201454755	0.999313119414686	0.5753206781169284	0.9624621361004698	0.04481988438451801	5172.357644255595	3.5552340673967997	201.73183962999366	4.816339221438005
A0 LR baseline	42	2	46	0.7779522161927943	0.16621910807509868	0.1868162849068203	0.5	0.7115202907843213	0.695552148300028	0.059426643646062066	0.9889118949851645	0.10969175926128676	3585.6073540955176	1569.4444459153967	40.203370073502775	99.15953410720395
A1 + cluster	42	2	47	0.77802915464869	0.16973532286565024	0.18689715777868723	0.5	0.7165341573081815	0.6955527792445345	0.05982047118225624	0.9891025193489899	0.11042224605964147	3585.610606647133	1569.4411933637828	39.5046230735632	99.85828110714353
A2 + PSO	42	2	22	0.7928337284970207	0.14833437661383075	0.19677345849305602	0.5	0.7991394419767355	0.6843821534294962	0.06406500358451508	0.9921281301175575	0.11862049941478009	3528.0254519320715	1627.026348078845	27.992510701479514	111.37039347922725
A3 + cluster + PSO	42	2	22	0.7761143112731224	0.14267416219618742	0.19879618919934675	0.5	0.7016113294350554	0.6833806702532059	0.05652047490181688	0.9883335869674227	0.10461348622842824	3522.862754281454	1632.1890457294596	41.58431170455085	97.77859247615591
A4 + cluster + PSO + SMOTE	42	2	22	0.7775153955611717	0.14023368364721342	0.20771759365434245	0.5	0.7038946362099926	0.6626426302909445	0.053394978067055204	0.988063801148094	0.09926040963292657	3415.957084045301	1739.0947159656148	41.26610344126012	98.09680073944665
A5 + cluster + PSO + augmentation	42	2	26	0.7758952245785881	0.1403020285515236	0.1966486888629503	0.5	0.7016113294350554	0.6868049001268963	0.057103138579307676	0.9883910774151549	0.10561076837876725	3540.514836655472	1614.5369633554408	41.58431170455085	97.77859247615591
A6 full LR pipeline	42	2	26	0.7806679169545139	0.13440430208381857	0.20454394421172878	0.5	0.7276590531119924	0.6716457969889772	0.05652369068528536	0.9891569366024004	0.1048989551677321	3462.368874737794	1692.6829252731234	37.95422528563636	101.4086788950704
LR fair comparison	42	2	22	0.7761143112731224	0.14267416219618742	0.19879618919934675	0.5	0.7016113294350554	0.6833806702532059	0.05652047490181688	0.9883335869674227	0.10461348622842824	3522.862754281454	1632.1890457294596	41.58431170455085	97.77859247615591
RF fair comparison	42	2	22	0.7759778020694311	0.11313530628760635	0.06156195089945087	0.5	0.23347755553150779	0.9617494333718158	0.14164139191249916	0.9789079426508818	0.17631786488602721	4957.868147662873	197.18365234805907	106.82479398082359	32.53811019988316
HGB fair comparison	42	2	22	0.7945123033666464	0.1658885921380681	0.023876347967864576	0.5	0.011586759455103198	0.9990604819701283	0.25003984312227673	0.9739505922263416	0.022147224234146338	5150.208535899894	4.843264111033206	137.74813973300033	1.6147644477064453
ANN fair comparison	42	2	22	0.754446661832243	0.1610539204817165	0.02414279314361228	0.5	0.0465375904656692	0.9989637453855229	0.5483475690468331	0.9748461716215415	0.08579395264141053	5149.709853795298	5.341946215629483	132.87729041983874	6.485613760868031
A0 LR baseline	42	3	46	0.7359594136507206	0.14626352496191602	0.18433619645609264	0.5	0.5945862039031901	0.7219479812078685	0.0681930190545544	0.9811439581347379	0.12235334762426753	3738.706834361647	1439.9305906042543	71.8520580045027	105.37935024127127
A1 + cluster	42	3	47	0.7370721802241691	0.14802738393597162	0.18436710935438355	0.5	0.6052461442501248	0.723604925064403	0.06971749403056439	0.9816719429534735	0.1250326448881459	3747.2875458281633	1431.349879137737	69.96278176499949	107.26862648077447
A2 + PSO	42	3	25	0.7493174984565087	0.190355527672004	0.19173941213037912	0.5	0.6976167961165953	0.694179133226875	0.07241502756230035	0.9853112535188134	0.13121000448358866	3594.9020389590805	1583.7353860068147	53.5918010541248	123.63960719164915
A3 + cluster + PSO	42	3	23	0.7307949809174661	0.16560596818647477	0.19228612610045545	0.5	0.6467100197998019	0.7073888114992993	0.07031976975999843	0.9831950204989405	0.12684689075951802	3663.310173232419	1515.32725173348	62.61408071000272	114.61732753577125
A4 + cluster + PSO + SMOTE	42	3	23	0.7134341375683433	0.1583698675849962	0.20620581148146977	0.5	0.6364990247920751	0.6913075454507718	0.06591486573005242	0.9823227914170621	0.11945876447657544	3580.0311270326815	1598.6062979332182	64.4237897348127	112.80761851096125
A5 + cluster + PSO + augmentation	42	3	27	0.730535390097615	0.16211235346296796	0.19164973404935104	0.5	0.6467100197998019	0.7075417880681242	0.07035396425207288	0.9831985928329344	0.12690252090854165	3664.102383416878	1514.53504154902	62.61408071000272	114.61732753577125
A6 full LR pipeline	42	3	27	0.7108221439685314	0.15406903725028628	0.20739252286286006	0.5	0.6014483753963374	0.6824614859692634	0.06087652153074425	0.980405359683631	0.1105623090550295	3534.220592338265	1644.4168326276308	70.63586568714817	106.59554255862578
LR fair comparison	42	3	23	0.7307949809174661	0.16560596818647477	0.19228612610045545	0.5	0.6467100197998019	0.7073888114992993	0.07031976975999843	0.9831950204989405	0.12684689075951802	3663.310173232419	1515.32725173348	62.61408071000272	114.61732753577125
RF fair comparison	42	3	23	0.7380031154035642	0.1553608021001844	0.05753553251564438	0.5	0.16229765186604306	0.9756296623953795	0.18561241385094676	0.9714535594671782	0.17317382791506725	5052.432282587595	126.20514237834247	148.46716685057282	28.76424139520118
HGB fair comparison	42	3	23	0.7597081203270624	0.19864671728081512	0.02944030201977647	0.5	0.04886580715095156	0.9995490003342713	0.7876010956417445	0.9684612035757348	0.09202220224855909	5176.301861218339	2.335563747590167	168.57085242934448	8.66055581642956
ANN fair comparison	42	3	23	0.7323235184047526	0.14216275793324532	0.03105693921983566	0.5	0.044333973198179416	0.9977358013786667	0.40123771727217106	0.9682599403708408	0.07984556731988705	5166.911961247936	11.72546371799342	169.37403574273029	7.85737250304374
A0 LR baseline	42	4	46	0.7545193028780071	0.14147576514860286	0.1832099808619241	0.5	0.6464065429368372	0.7226469406135091	0.07586973119905369	0.9830558874532729	0.13580036452561192	3692.2733264265876	1417.100447842684	63.64062877271978	116.34185535269087
A1 + cluster	42	4	47	0.7542222713455142	0.13947384969068513	0.18302709219794638	0.5	0.6337865483068916	0.7225107387672743	0.07446500899086898	0.9824584984107948	0.13327163359309913	3691.5774202854263	1417.7963539838431	65.91200675586671	114.07047736954395
A2 + PSO	42	4	26	0.7576532928602404	0.13777153122061378	0.18863286831532308	0.5	0.6827533093960195	0.7039890493634007	0.0751437459603792	0.9843737847212164	0.1353868335343692	3596.9431861901166	1512.430588079157	57.09884745546998	122.88363666994066
A3 + cluster + PSO	42	4	24	0.7501425011843277	0.15264937444327034	0.19285149671850665	0.5	0.6272837182942705	0.6898903973788377	0.06651487364504538	0.9813244478560732	0.1202761082155297	3524.907903487637	1584.4658707816309	67.08240225538354	112.90008187002711
A4 + cluster + PSO + SMOTE	42	4	24	0.7523769311681087	0.14580798381368457	0.20252293842725752	0.5	0.6818639643508227	0.6670835737411784	0.06729306191505123	0.9834781041265817	0.12249691950274208	3408.3793169189917	1700.994457350269	57.25891398594913	122.72357013946154
A5 + cluster + PSO + augmentation	42	4	28	0.7494513148828338	0.1521269133654013	0.19559984077068132	0.5	0.6272837182942705	0.6892543003656243	0.06638775667340877	0.9813075347856942	0.12006824659252845	3521.657846090433	1587.7159281788347	67.08240225538354	112.90008187002711
A6 full LR pipeline	42	4	28	0.7540869158613366	0.14652550692756547	0.2027775664014898	0.5	0.6876278288682998	0.663719486173293	0.06719041297357231	0.9836916759864538	0.12241886915992391	3391.1909361252924	1718.1828381439677	56.22151933193131	123.76096479347937
LR fair comparison	42	4	24	0.7501425011843277	0.15264937444327034	0.19285149671850665	0.5	0.6272837182942705	0.6898903973788377	0.06651487364504538	0.9813244478560732	0.1202761082155297	3524.907903487637	1584.4658707816309	67.08240225538354	112.90008187002711
RF fair comparison	42	4	24	0.7499031554072568	0.12193996565217599	0.06622960907185388	0.5	0.21935257912662445	0.9551058676852309	0.14684053073529657	0.9720141457182516	0.17591728664285852	4879.992872001611	229.38090226765632	140.50286203488503	39.47962209052555
HGB fair comparison	42	4	24	0.7721820272531883	0.1881196312843126	0.030379437132842614	0.5	0.056000071018479106	0.9994061124210478	0.7686040449496842	0.967798401701019	0.1043940486562752	5106.339380648508	3.0343936207626503	169.9034522323054	10.079031893105286
ANN fair comparison	42	4	24	0.7599036159049499	0.17848050820814126	0.030833614806613504	0.5	0.04722111954502861	0.9994061124210478	0.736903078477146	0.9675086653553227	0.0887547876972542	5106.339380648508	3.0343936207626503	171.48350972651343	8.49897439889723
A0 LR baseline	42	5	46	0.7627932965433459	0.1514343642873186	0.18540173274784466	0.5	0.6573484375601077	0.7083023999673447	0.07203451885868557	0.9836091074361043	0.12984064956670824	3631.893531244681	1495.709497365874	60.521986045159544	116.1063813091445
A1 + cluster	42	5	47	0.7624145473626387	0.15339343701820815	0.18536346627619354	0.5	0.6301397357496058	0.7115521214530465	0.06998508435050864	0.9824098427457121	0.12597862921853634	3648.5568129769063	1479.0462156336475	65.3278146237786	111.30055273052547
A2 + PSO	42	5	22	0.7564590403506434	0.17244739108395957	0.1950383642641287	0.5	0.6525945993329099	0.6957363493167055	0.06879911369234738	0.9830904745807642	0.12447552348697777	3567.459811870787	1560.143216739764	61.36164872989596	115.26671862440806
A3 + cluster + PSO	42	5	25	0.7582152481451145	0.1727023820121058	0.1896404630756366	0.5	0.6437116591925424	0.7055556195670493	0.07003284579337202	0.9829027228076821	0.12632239981873242	3617.8091317451976	1509.793896865357	62.930627944195116	113.69773941010892
A4 + cluster + PSO + SMOTE	42	5	25	0.766774504154843	0.17382120771641915	0.2017816267314059	0.5	0.7254554973755953	0.664883472017333	0.06939473070117	0.9859757543734406	0.12667238958431992	3409.258504789176	1718.3445238213762	48.492347264648025	128.136020089656
A5 + cluster + PSO + augmentation	42	5	29	0.7556879606767217	0.17217067149686477	0.1889825895223503	0.5	0.6411673381921973	0.7078923064237171	0.07029427553942316	0.9828385874088873	0.12669803308534483	3629.790734348362	1497.8122942621912	63.38002720851133	113.24834014579272
A6 full LR pipeline	42	5	29	0.763279536515447	0.1698179762363846	0.1993335150152662	0.5	0.712546910404473	0.6708635449624909	0.06939808331355025	0.9854549366610661	0.12647792427940108	3439.921944934081	1687.6810836764737	50.77236990620842	125.85599744809562
LR fair comparison	42	5	25	0.7582152481451145	0.1727023820121058	0.1896404630756366	0.5	0.6437116591925424	0.7055556195670493	0.07003284579337202	0.9829027228076821	0.12632239981873242	3617.8091317451976	1509.793896865357	62.930627944195116	113.69773941010892
RF fair comparison	42	5	25	0.7787428592182448	0.17292614596254294	0.04973426832635546	0.5	0.16146520165000403	0.9869672628098191	0.2991140026167106	0.9715660794558272	0.20972072686494642	5060.776325923113	66.82670268745717	148.10903240233048	28.51933495197372
HGB fair comparison	42	5	25	0.7826251858221962	0.1916845427459427	0.029661440064188256	0.5	0.032354111420054184	0.9995916059180793	0.7318282282688032	0.9677303484881331	0.06196859259372637	5125.508945879241	2.0940827313229553	170.91371347698075	5.714653877323419
ANN fair comparison	42	5	25	0.7652944915707406	0.16378329848731232	0.030150927016978777	0.5	0.022575381237099477	0.9985798221192774	0.3538250232966741	0.9673829284980161	0.0424427534930096	5120.320920208204	7.2821084023590466	172.64091462399432	3.9874527303098732
A0 LR baseline	137	1	46	0.7652681453426022	0.1327242175256481	0.1831680993079515	0.5	0.6643252615046479	0.7214416085340629	0.07088616805618833	0.9853334238613817	0.12810321014492085	3741.6278654197813	1444.6932743084933	55.693705949302334	110.2219843375123
A1 + cluster	137	1	47	0.7656290909650897	0.13285301029728047	0.18324328810815427	0.5	0.6643252615046479	0.7213236853451006	0.07085829769420654	0.9853310613172106	0.12805769812582418	3741.016277892001	1445.304861836273	55.693705949302334	110.2219843375123
A2 + PSO	137	1	20	0.7509597171755563	0.12476805688223906	0.1942365911908148	0.5	0.6333349290159951	0.6939328486719091	0.06208789196026846	0.9833773466910642	0.11308927306183865	3598.958602618982	1587.36253710929	60.83548835637505	105.08020193043957
A3 + cluster + PSO	137	1	26	0.7582346653003644	0.1200692676115934	0.19093123419178748	0.5	0.6683785049289167	0.7012131551348207	0.06678382841294925	0.9850961222158002	0.12143406527689782	3636.7166099312813	1549.6045297969908	55.021209268664286	110.89448101815036
A4 + cluster + PSO + SMOTE	137	1	26	0.7581606283835414	0.11847278592394005	0.19898006615791433	0.5	0.6724418777961338	0.6760157812529212	0.062264338905562266	0.9847356175750688	0.1139752135523056	3506.0349371019497	1680.2862026263244	54.34703195450724	111.56865833230741
A5 + cluster + PSO + augmentation	137	1	30	0.7558897679634865	0.11884687310420397	0.1869254046360679	0.5	0.628398512028872	0.7107952768997304	0.0649938533106955	0.9835503164855671	0.11780354890830878	3686.412570604084	1499.90856912419	61.65451738833715	104.2611728984775
A6 full LR pipeline	137	1	30	0.755523147589537	0.11629676264478002	0.19281078669266444	0.5	0.6649832134022865	0.690767434380548	0.06436641408989792	0.9847216569764072	0.11737192496788158	3582.541747563698	1603.7793921645743	55.584541406030105	110.33114888078454
LR fair comparison	137	1	26	0.7582346653003644	0.1200692676115934	0.19093123419178748	0.5	0.6683785049289167	0.7012131551348207	0.06678382841294925	0.9850961222158002	0.12143406527689782	3636.7166099312813	1549.6045297969908	55.021209268664286	110.89448101815036
RF fair comparison	137	1	26	0.7600595877282498	0.10484553609660952	0.052860464588899245	0.5	0.1546186368656091	0.9792719967829407	0.19265904746779022	0.9731251478990876	0.17155539007049	5078.819058459278	107.5020812689899	140.26203242005087	25.65365786676388
HGB fair comparison	137	1	26	0.7655097183335263	0.14020157197848968	0.02855737975825603	0.5	0.019026654737555767	0.9989241723972642	0.361340788687348	0.9695407772288327	0.03614981538401629	5180.74155228949	5.579587438771899	162.75886973218428	3.156820554630459
ANN fair comparison	137	1	26	0.7862786090716404	0.1315487283698063	0.0294279348384402	0.5	0.02872913038683949	0.9959394547862703	0.18456714307264815	0.9697452789400982	0.04971913885281908	5165.261848247475	21.059291480788247	161.14907678734238	4.7666134994723794
A0 LR baseline	137	2	46	0.7548908680242155	0.10877465892434025	0.19703010698561468	0.5	0.712672684014442	0.6900772311050669	0.07352809019148861	0.9858333513110107	0.13330300123438588	3562.530341775323	1599.9792748228137	51.1943684281727	126.9800186904745
A1 + cluster	137	2	47	0.7548137939348911	0.10931699089542038	0.19695262140555062	0.5	0.7076875020236658	0.6897469557040539	0.0729792396657436	0.9855842989274218	0.13231381090187194	3560.8252918414673	1601.6843247566696	52.08260017405416	126.09178694459304
A2 + PSO	137	2	22	0.7683836935432493	0.130678938412647	0.20337635755458155	0.5	0.701086853396359	0.681816478539949	0.07067202717998973	0.9850947275914909	0.12840080083499433	3519.884127217562	1642.6254893805724	53.25866669781007	124.91572042083715
A3 + cluster + PSO	137	2	21	0.7610728830643385	0.16591650582853912	0.20069277808697142	0.5	0.7021936641251176	0.6707468091205672	0.0685593220620795	0.9849077061198713	0.12492179059041132	3462.7368523874384	1699.772764210692	53.061461374557176	125.11292574409005
A4 + cluster + PSO + SMOTE	137	2	21	0.7610519750667317	0.15068871601659997	0.21114486613516512	0.5	0.7386686648805695	0.6451455454155595	0.06702744761205871	0.9862124010120886	0.12290260427042767	3330.5700823132706	1831.9395342848584	46.562550469802346	131.61183664884487
A5 + cluster + PSO + augmentation	137	2	25	0.7587516647077602	0.1655810830160351	0.20213610507698562	0.5	0.6845437532454297	0.6783569678222142	0.06842712576799598	0.9842038839376713	0.12441745837075283	3502.0243698685294	1660.4852467296005	56.20622342824432	121.96816369040293
A6 full LR pipeline	137	2	25	0.7628940470588423	0.1553103839921716	0.20983012068108414	0.5	0.7221923775813659	0.6550421473468541	0.06738650901023205	0.9855739141259742	0.12327083204842494	3381.6613849552214	1780.8482316429051	49.49820286132868	128.6761842573185
LR fair comparison	137	2	21	0.7610728830643385	0.16591650582853912	0.20069277808697142	0.5	0.7021936641251176	0.6707468091205672	0.0685593220620795	0.9849077061198713	0.12492179059041132	3462.7368523874384	1699.772764210692	53.061461374557176	125.11292574409005
RF fair comparison	137	2	21	0.7522470060242405	0.13854016501451366	0.0626686916571859	0.5	0.22402960346975115	0.9635239759673925	0.17489969914086054	0.9729566482460035	0.1964393690265032	4974.201791754562	188.30782484360256	138.25804982399077	39.91633729465648
HGB fair comparison	137	2	21	0.759997369659386	0.19400331982085978	0.029892086797853885	0.5	0.02382993712089935	0.9999411436945435	0.9332166530315498	0.9674055235911035	0.04647316941670641	5162.205770355241	0.3038462429165486	173.92850267705498	4.24588444159214
ANN fair comparison	137	2	21	0.752934382520356	0.15155022848921879	0.03036319643379252	0.5	0.0006533895791616569	0.999702956338837	0.07055986432768753	0.9666497784730049	0.0012947893132106193	5160.9761258408535	1.5334907573033256	178.05796983083027	0.11641728781683897
A0 LR baseline	137	3	46	0.769297071927566	0.17288230447378938	0.18223398788391332	0.5	0.6647514144365351	0.717755152919275	0.06794439016537801	0.9857493178913023	0.12328753401284294	3704.173184833259	1456.6022826329593	53.55012027352159	106.18245602808426
A1 + cluster	137	3	47	0.769451497312214	0.16415800555481297	0.18189388897937042	0.5	0.6667106589244309	0.7178539571648316	0.06815323405379445	0.9858333435861774	0.1236650433311809	3704.6830913598096	1456.0923761064103	53.23716510386528	106.49541119774058
A2 + PSO	137	3	19	0.7655823602986475	0.18564288154342626	0.19081266856282075	0.5	0.6988861187112135	0.7028674887802205	0.06786030042890036	0.9869137547480863	0.12370875376116865	3627.3412929765477	1533.434174489668	48.09769601843378	111.63488028317208
A3 + cluster + PSO	137	3	18	0.757686955956826	0.20117373222736992	0.1951498650538711	0.5	0.6833917320001995	0.6977756534305251	0.06540940677762079	0.9861506862818471	0.1193915058938687	3601.0634740194623	1559.711993446754	50.57265432599741	109.15992197560847
A4 + cluster + PSO + SMOTE	137	3	18	0.7557405640406372	0.1921044316857226	0.19914232257814132	0.5	0.6869773474033132	0.6816151352646107	0.06260258763354988	0.9859852456402859	0.1147484279737679	3517.6626683272702	1643.1127991389474	49.99991474003135	109.73266156157453
A5 + cluster + PSO + augmentation	137	3	22	0.7568459354590376	0.2076943672350707	0.19738016907253775	0.5	0.6919109646539789	0.6936123034440915	0.06533043143406053	0.9864384916202563	0.119388195279134	3579.5773595470005	1581.198107919216	49.21185534609645	110.52072095550943
A6 full LR pipeline	137	3	22	0.7529885962883454	0.19558623921442747	0.20026658460895372	0.5	0.6846756450295756	0.6789968755079809	0.061928437495176014	0.9858299854598754	0.11358334056866802	3504.150417607801	1656.6250498584166	50.36757159006797	109.3650047115379
LR fair comparison	137	3	18	0.757686955956826	0.20117373222736992	0.1951498650538711	0.5	0.6833917320001995	0.6977756534305251	0.06540940677762079	0.9861506862818471	0.1193915058938687	3601.0634740194623	1559.711993446754	50.57265432599741	109.15992197560847
RF fair comparison	137	3	18	0.7758311799633955	0.15987784116577713	0.054457900345590914	0.5	0.264134566256106	0.9712804338888826	0.2215837033575188	0.9770878467036713	0.24099532192732712	5012.560235243674	148.21523222252847	117.54168154321081	42.19089475839501
HGB fair comparison	137	3	18	0.7828665207688716	0.21175103270268997	0.02635589732045681	0.5	0.044618364086277604	0.9995009072877289	0.7345375692150772	0.9712650793028597	0.08412658698348556	5158.199762040716	2.5757054254803617	152.60557005574177	7.127006245864171
ANN fair comparison	137	3	18	0.7487594804071114	0.19182776854220393	0.027166999863840455	0.5	0.008416711743993641	1.0	1.0	0.9702231093937655	0.016692923958861138	5160.7754674661965	0.0	158.3881532507499	1.3444230508560873
A0 LR baseline	137	4	46	0.7400515255821799	0.18917469691336636	0.18611591536811498	0.5	0.6614185472114681	0.7103768901255892	0.07949762878998178	0.9822947417548608	0.14193564088395183	3635.3505061733667	1482.1449482897772	65.52495578710925	128.00293904425422
A1 + cluster	137	4	47	0.7398867133745206	0.19244103635100776	0.18563616751072232	0.5	0.665675905884809	0.7133241901978986	0.08072419565307933	0.9825844687644457	0.1439875261470832	3650.4333008963476	1467.0621535667947	64.70103812551555	128.82685670584792
A2 + PSO	137	4	28	0.7492289638595451	0.1825212631303834	0.19401795480658238	0.5	0.7137968406805892	0.6985016524987209	0.08217429879923738	0.9847413792095048	0.14738161211817397	3574.579031597197	1542.916422865945	55.3882949171709	138.13959991419262
A3 + cluster + PSO	137	4	30	0.752786585678052	0.19033831446570404	0.19120476972712802	0.5	0.6948722029653294	0.6916599486023436	0.0785311177845823	0.983590714453285	0.14111418803682113	3539.5666430067054	1577.9288114564395	59.05074021465136	134.4771546167121
A4 + cluster + PSO + SMOTE	137	4	30	0.7432647470587306	0.1720792850226046	0.2033102818700789	0.5	0.6772609457836322	0.6618318957203351	0.0704049657916837	0.981892688957004	0.1275503750584908	3386.9217179675366	1730.5737364956012	62.45900974235895	131.06888508900454
A5 + cluster + PSO + augmentation	137	4	34	0.751928569988521	0.18825385800690367	0.18650136493539557	0.5	0.6908435249616778	0.7075079606164264	0.08199663340725154	0.9837439437002382	0.14659394350730598	3620.668772451051	1496.826682012092	59.83040178765145	133.697493043712
A6 full LR pipeline	137	4	34	0.7449516406963346	0.16986937843256703	0.20356411880242814	0.5	0.6796073814808579	0.6560970850236644	0.06953573292284677	0.9818676762998043	0.12616280244039438	3357.573850295118	1759.9216041680208	62.0049089815177	131.52298584984578
LR fair comparison	137	4	30	0.752786585678052	0.19033831446570404	0.19120476972712802	0.5	0.6948722029653294	0.6916599486023436	0.0785311177845823	0.983590714453285	0.14111418803682113	3539.5666430067054	1577.9288114564395	59.05074021465136	134.4771546167121
RF fair comparison	137	4	30	0.7918399621160863	0.17649456742442599	0.05175803450112168	0.5	0.22629906899791366	0.9763981533250008	0.2661067013369882	0.9709056079608063	0.24459379802031497	4996.713111386905	120.78234307624467	149.73271240589963	43.79518242546366
HGB fair comparison	137	4	30	0.7837874511079725	0.20339561080460966	0.03215911829396501	0.5	0.06633936715120335	0.9983392576116329	0.6016919738011302	0.9658411903622754	0.11950297033975099	5108.996612839644	8.49884162350257	180.68937676214614	12.838518069217287
ANN fair comparison	137	4	30	0.7605545389026265	0.1992980316968464	0.03246910696193613	0.5	0.01681892820624617	0.9995751530115815	0.599536052218992	0.9641372947950955	0.03271995567350034	5115.321301931072	2.174152532073813	190.27296306228877	3.254931769074661
A0 LR baseline	137	5	46	0.7755931768073827	0.15185990508658567	0.1842952994346122	0.5	0.6719725854198566	0.7156927063108878	0.07767040499705699	0.9839322663536607	0.13924597047843526	3663.972512149814	1455.5047157740805	59.83311699991674	122.56967721927913
A1 + cluster	137	5	47	0.7735532700724276	0.1527471604659052	0.18327108882302812	0.5	0.6659137065098739	0.7161712013672861	0.07714386114532577	0.98365109181548	0.13826964893682273	3666.422156694718	1453.0550712291756	60.93827344293335	121.46452077626252
A2 + PSO	137	5	22	0.7820769864989967	0.2006231863163817	0.19468262399867747	0.5	0.6458586444724913	0.7015914465672534	0.07159298864762113	0.9823332335415158	0.12889774994475742	3591.7814340072296	1527.6957939166537	64.59637279679126	117.80642142240463
A3 + cluster + PSO	137	5	25	0.7775319975310031	0.15789245143013395	0.1875653245591475	0.5	0.6546435503824111	0.7058229934954403	0.07346239628043474	0.9828654885478617	0.13210078599424652	3613.4447421449768	1506.0324857789115	62.99398141186915	119.40881280732668
A4 + cluster + PSO + SMOTE	137	5	25	0.7865114677011374	0.18435503623271066	0.19818967350695343	0.5	0.713339595076718	0.67407811911717	0.07233984710528461	0.9850743801693171	0.1313586037040323	3450.927580662115	1668.5496472617695	52.28765885001279	130.1151353691831
A5 + cluster + PSO + augmentation	137	5	29	0.7785834464195819	0.15573232782842406	0.18898351836781832	0.5	0.6544178939031826	0.7045964996666295	0.0731563265783748	0.9828251521096988	0.13160116952309467	3607.165734918191	1512.3114930056963	63.03514178421408	119.36765243498175
A6 full LR pipeline	137	5	29	0.7894909815428199	0.1771950303103363	0.19814533509010676	0.5	0.7149184625071907	0.6735697663895095	0.0723836382808161	0.9851443301005444	0.1314575417456729	3448.325080449104	1671.1521474747801	51.99966901899288	130.40312520020302
LR fair comparison	137	5	25	0.7775319975310031	0.15789245143013395	0.1875653245591475	0.5	0.6546435503824111	0.7058229934954403	0.07346239628043474	0.9828654885478617	0.13210078599424652	3613.4447421449768	1506.0324857789115	62.99398141186915	119.40881280732668
RF fair comparison	137	5	25	0.7957870362885983	0.16817995079862955	0.0659384886512095	0.5	0.35354108681993573	0.947724342721924	0.1941727248194076	0.9762733620682394	0.2506711888749842	4851.853190914046	267.6240370098649	117.91591211194829	64.48688210724762
HGB fair comparison	137	5	25	0.8030325466936754	0.1905984778593628	0.03047606034680019	0.5	0.022409950326115615	0.9998569359517947	0.8480486651885242	0.9663369571757668	0.04366601265648304	5118.744814787004	0.7324131369214264	178.31515666139907	4.08763755779687
ANN fair comparison	137	5	25	0.7187399438595703	0.0835510424447468	0.03243891852246087	0.5	0.0	1.0		0.965596582069493	0.0	5119.477227923925	0.0	182.40279421919595	0.0
A0 LR baseline	2026	1	46	0.7353557509763107	0.11314177511184098	0.1924216234908631	0.5	0.6659597220491376	0.701805121722549	0.06507677842328886	0.9853819573739495	0.11856730339078718	3593.1139812347055	1526.7032871482447	53.303485967943494	106.26854616820648
A1 + cluster	2026	1	47	0.7352872901464084	0.1167560126226503	0.1922635694063434	0.5	0.6706314871308418	0.7030812474487187	0.06576640582800514	0.9856092427688217	0.11978584666089022	3599.647511764176	1520.1697566187745	52.558002920193246	107.01402921595673
A2 + PSO	2026	1	23	0.7062542088583115	0.13595370052000086	0.203468849830563	0.5	0.6058612949865783	0.6844061131054493	0.05645587665097148	0.9823675951685562	0.1032871621093295	3504.0342364641324	1615.7830319188158	62.89351410250228	96.6785180336477
A3 + cluster + PSO	2026	1	28	0.7398206637807965	0.11804382809151052	0.19667388761321622	0.5	0.6169929475377699	0.6905689903584318	0.05851054464738334	0.9830074397721488	0.10688499414636417	3535.5870418468776	1584.230226536072	61.11721368387508	98.4548184522749
A4 + cluster + PSO + SMOTE	2026	1	28	0.7403633701153947	0.111053825587429	0.20827928701339482	0.5	0.6741872930947261	0.6414099512665642	0.05535456890542101	0.9844147860805078	0.10230899394437698	3283.901744607219	1835.9155237757261	51.99059573665436	107.58143639949557
A5 + cluster + PSO + augmentation	2026	1	32	0.7405943858012183	0.11542283046411121	0.19525915014316297	0.5	0.6302322994920742	0.69097456536877	0.05976477174502063	0.9835946543225694	0.1091763750763537	3537.6635117884316	1582.1537565945177	59.00458338836101	100.56744874778896
A6 full LR pipeline	2026	1	32	0.7340350122312114	0.1025249565737131	0.20729915219966644	0.5	0.6820297879932322	0.6476331529041002	0.05689457536981678	0.9849282297891256	0.10502778660818357	3315.763399815704	1804.0538685672404	50.739152888682355	108.8328792474676
LR fair comparison	2026	1	28	0.7398206637807965	0.11804382809151052	0.19667388761321622	0.5	0.6169929475377699	0.6905689903584318	0.05851054464738334	0.9830074397721488	0.10688499414636417	3535.5870418468776	1584.230226536072	61.11721368387508	98.4548184522749
RF fair comparison	2026	1	28	0.7696704459831696	0.12707048722881906	0.054301977610774	0.5	0.2162634014663541	0.9673931478974993	0.17130537592764294	0.9753714150773838	0.19117682046881193	4952.876143920976	166.94112446199273	125.0624416874878	34.50959044866216
HGB fair comparison	2026	1	28	0.7652375052608263	0.17840777042934994	0.0271507725762924	0.5	0.03425817913776315	1.0	1.0	0.9707797411896649	0.06624686142936455	5119.817268382961	0.0	154.10538487385287	5.4666472622971245
ANN fair comparison	2026	1	28	0.7827353080998426	0.14733369166549995	0.02814879174011481	0.5	0.03567816278716055	0.9988091078132098	0.482871069759455	0.9707876780800857	0.06644673851885209	5113.720118000249	6.097150382710992	153.87879519731842	5.693236938831575
A0 LR baseline	2026	2	46	0.7893761790101352	0.2186233646649328	0.1765056574095552	0.5	0.7231527868254309	0.7257989535947486	0.08719329555625087	0.9863727507528998	0.15562258162259396	3697.5090015332116	1396.8893621185002	51.08299749646302	133.4339312119797
A1 + cluster	2026	2	47	0.7891214550817158	0.21855426319231971	0.17644866259222663	0.5	0.7254155108734042	0.727260608732788	0.08786970454543666	0.9865094241166814	0.1567520112370319	3704.9552550766625	1389.443108575049	50.66548660461627	133.85144210382649
A2 + PSO	2026	2	20	0.7640054177518767	0.20423589796311797	0.19106470943163525	0.5	0.6541065952628321	0.6948620314294515	0.07204787297935521	0.9822896724880582	0.1297987988823811	3539.903995877903	1554.4943677738102	63.82318870260853	120.69374000583421
A3 + cluster + PSO	2026	2	27	0.809665756692933	0.24561128559052348	0.18112942673916002	0.5	0.7785419344661406	0.7129738731216212	0.0894551290289837	0.9888749346624727	0.16047190049631863	3632.172932557211	1462.2254310945018	40.86276209002078	143.65416661842204
A4 + cluster + PSO + SMOTE	2026	2	27	0.8112193731008002	0.23599394244768038	0.18629876509456228	0.5	0.745043675743056	0.7029546589437213	0.08327969979698452	0.9870337676069325	0.14981350396171275	3581.131064244241	1513.2672994074708	47.043757906685165	137.4731708017576
A5 + cluster + PSO + augmentation	2026	2	31	0.8057273247834631	0.24173842587383385	0.183405066307959	0.5	0.7619540932960019	0.7121835166581446	0.08749655826207291	0.9880384907966135	0.1569681784216999	3628.146541882973	1466.2518217687382	43.92349959663824	140.59342911180457
A6 full LR pipeline	2026	2	31	0.8099779554740822	0.23446124240845945	0.18790625497829716	0.5	0.7640456336678219	0.6976241220002983	0.08384628371290692	0.987897867807906	0.15110979514468945	3553.975185562284	1540.4231780894313	43.537574990960316	140.9793537174825
LR fair comparison	2026	2	27	0.809665756692933	0.24561128559052348	0.18112942673916002	0.5	0.7785419344661406	0.7129738731216212	0.0894551290289837	0.9888749346624727	0.16047190049631863	3632.172932557211	1462.2254310945018	40.86276209002078	143.65416661842204
RF fair comparison	2026	2	27	0.8012852107995125	0.19849582572493638	0.04509154628952148	0.5	0.12578332251607288	0.9900910909849798	0.3149605294650187	0.9690104195585291	0.17977236292444587	5043.918433780036	50.479929871692306	161.30777635503355	23.209152353409298
HGB fair comparison	2026	2	27	0.7993908287085558	0.2218702322085225	0.03064447925050296	0.5	0.03295858052405558	0.9997847394147301	0.8472252465064034	0.9661524267831295	0.06344888567925899	5093.301740478367	1.0966231733570513	178.43551265555422	6.0814160528886365
ANN fair comparison	2026	2	27	0.7261413295287521	0.14107477573288998	0.03234902556864717	0.5	0.023146987656037146	0.9996736805233725	0.7198237247672169	0.9658170800235412	0.04485170301630306	5092.735962243965	1.662401407758745	180.24591763729865	4.271011071144213
A0 LR baseline	2026	3	46	0.7561048541798567	0.18363213074182763	0.1867591022654352	0.5	0.6022215781355749	0.6988425135460054	0.06857160320709273	0.9794748021821158	0.12312378911188294	3633.371866746595	1565.7564008089355	76.13843270369624	115.27072505510877
A1 + cluster	2026	3	47	0.7561554175099107	0.18364000283623363	0.1867616046141729	0.5	0.6022215781355749	0.6990738017130598	0.06862068996010574	0.9794814535957446	0.12320291122333638	3634.574363593879	1564.5539039616517	76.13843270369624	115.27072505510877
A2 + PSO	2026	3	24	0.7470471695321406	0.17766932711625308	0.1934216902503577	0.5	0.6074374974764147	0.6920652110031502	0.06770610959754077	0.9795441287695503	0.12183253857957048	3598.1358015182605	1600.9924660372687	75.14005797572823	116.26909978307678
A3 + cluster + PSO	2026	3	24	0.7396358266315128	0.193972595112376	0.19517804065429326	0.5	0.6560566253684551	0.6656034792210045	0.06736343059535882	0.9813310840522169	0.1221813649906435	3460.557863801232	1738.5704037542948	65.83391165494515	125.57524610385987
A4 + cluster + PSO + SMOTE	2026	3	24	0.7409735981815835	0.20668778032090457	0.2054269239878747	0.5	0.7076593113398192	0.640088795437853	0.06750088500759162	0.9834636545837936	0.12324582718355201	3327.903750106508	1871.2245174490179	55.95668499507425	135.4524727637308
A5 + cluster + PSO + augmentation	2026	3	28	0.7451984967134898	0.190360746011045	0.19496861041488805	0.5	0.6771341495960727	0.6678119201963114	0.06980654331919027	0.9825120852887743	0.1265653211694645	3472.0398317031804	1727.0884358523497	61.79948049489609	129.60967726390894
A6 full LR pipeline	2026	3	28	0.7457524354789609	0.20558864013314507	0.2036570746384781	0.5	0.7180004091926742	0.6439374523597833	0.0691082296818426	0.9841331457467075	0.12608103821880384	3347.9134111014405	1851.2148564540878	53.97730416475791	137.43185359404717
LR fair comparison	2026	3	24	0.7396358266315128	0.193972595112376	0.19517804065429326	0.5	0.6560566253684551	0.6656034792210045	0.06736343059535882	0.9813310840522169	0.1221813649906435	3460.557863801232	1738.5704037542948	65.83391165494515	125.57524610385987
RF fair comparison	2026	3	24	0.7719378343610789	0.1926766972526412	0.053684538196130414	0.5	0.22740146120248553	0.973956540559251	0.24326116434743092	0.9716244099440723	0.23506410419476564	5063.724981392193	135.40328616333406	147.88243559691577	43.52672216188935
HGB fair comparison	2026	3	24	0.7835224105006481	0.24382924427928476	0.03066512682114101	0.5	0.047412969938481916	0.999046795112217	0.6467967194759443	0.9660869214205794	0.08834954015893744	5194.172433078673	4.955834476844998	182.3338811160368	9.07527664276837
ANN fair comparison	2026	3	24	0.7739674533574992	0.21672974204030693	0.031238677973914115	0.5	0.05105196069580852	0.9979500381511146	0.47831107967506964	0.9661762186980294	0.09225698274225319	5188.47025295957	10.658014595950524	181.63734496008482	9.771812798720333
A0 LR baseline	2026	4	46	0.7530266237982749	0.1143956783536434	0.19055046077352136	0.5	0.6326956262811598	0.7104258662399014	0.06964825102085702	0.9825935891217867	0.12548310086592968	3678.111976011457	1499.2220018161565	65.15687565980774	112.23517388241542
A1 + cluster	2026	4	47	0.7532107980938052	0.116158591032395	0.19061137287866464	0.5	0.6310875828318622	0.7090513351544975	0.06917798133839695	0.9824854219313628	0.12468802483459537	3670.9955695194158	1506.3384083081992	65.4421297830316	111.94991975919156
A2 + PSO	2026	4	19	0.7423088912462126	0.10985583683272616	0.19970230903337885	0.5	0.6008786839167715	0.706183549569067	0.06548261936567187	0.9810029738455555	0.11809542345885644	3656.1480857668384	1521.185892060771	70.80094827599339	106.5911012662298
A3 + cluster + PSO	2026	4	22	0.7306163785988353	0.11963592170220422	0.19927900780143865	0.5	0.635068858113282	0.6933970179690854	0.06626668805522265	0.9822868717759213	0.12001077128940536	3589.947941255689	1587.3860365719236	64.73588320106879	112.65616634115446
A4 + cluster + PSO + SMOTE	2026	4	22	0.7316398153137564	0.12143538937302337	0.20434057856186028	0.5	0.6367190679258518	0.6907029213652273	0.06588695619002939	0.982297991834556	0.11941679944055779	3575.999703368984	1601.334274458628	64.44314910024234	112.94890044198091
A5 + cluster + PSO + augmentation	2026	4	26	0.7346861412268615	0.1171119001831263	0.1962076918250209	0.5	0.6513391417088497	0.7056458467748317	0.0704736379638016	0.9833523274314565	0.1271859965828253	3653.3642188202734	1523.96975900734	61.84966424741782	115.54238529480543
A6 full LR pipeline	2026	4	26	0.7341898371688027	0.12311515890491584	0.1997562162811308	0.5	0.6418545934003683	0.6979470629161546	0.0678671153920208	0.9827219186518834	0.12275464936621795	3613.5050435607945	1563.8289342668197	63.53214771084154	113.8599018313817
LR fair comparison	2026	4	22	0.7306163785988353	0.11963592170220422	0.19927900780143865	0.5	0.635068858113282	0.6933970179690854	0.06626668805522265	0.9822868717759213	0.12001077128940536	3589.947941255689	1587.3860365719236	64.73588320106879	112.65616634115446
RF fair comparison	2026	4	22	0.7533182512300735	0.10018846627362643	0.06814786981721609	0.5	0.1940902028429132	0.9561159553073008	0.13159706887824943	0.9719302252163572	0.15684801961791	4950.131622155629	227.2023556720184	142.96199066385293	34.4300588783702
HGB fair comparison	2026	4	22	0.7573706962824782	0.12941471735421065	0.030737444987513504	0.5	0.024549187374207335	0.9996023189621732	0.6789826679928692	0.9676463882116265	0.04738512581409458	5175.275050278166	2.0589275494788297	173.03721887931647	4.354830662906707
ANN fair comparison	2026	4	22	0.7077832530944221	0.10635648115025262	0.03166172015170314	0.5	0.023695838439152142	0.9988399693765291	0.4117270916209473	0.9675950875156486	0.0448126084803359	5171.328111865429	6.005865962216444	173.18859619588056	4.2034533463425925
A0 LR baseline	2026	5	46	0.73880513382898	0.12279669590075808	0.1829757582757364	0.5	0.6319749114415508	0.7248857841908065	0.06919896413043136	0.9838346216286717	0.12473941415031199	3737.4393604442216	1418.4616683176312	61.40983461372753	105.45333999827865
A1 + cluster	2026	5	47	0.7388051432428222	0.12281530162810703	0.1829763228759442	0.5	0.6319749114415508	0.724860674143082	0.06919308579907393	0.9838340706932038	0.1247298634345139	3737.3098955233268	1418.591133238526	61.40983461372753	105.45333999827865
A2 + PSO	2026	5	24	0.7338388776088622	0.11666164246664452	0.19656420252018028	0.5	0.6740483949948277	0.686888261344846	0.06513249619161068	0.9848747019575351	0.1187867680115359	3541.5278933123286	1614.3731354495187	54.38931958104174	112.47385503096443
A3 + cluster + PSO	2026	5	26	0.7519631974582633	0.12762639358087718	0.19311460287038884	0.5	0.6892612859747324	0.69497135136782	0.06814697819189589	0.9857358808835227	0.12403105708258991	3583.203505477357	1572.6975232844945	51.850848297108485	115.01232631489768
A4 + cluster + PSO + SMOTE	2026	5	26	0.7505836154950623	0.12755803134229066	0.2061350280730477	0.5	0.6838078241090996	0.6527271168692683	0.05990860411973798	0.9845645397516292	0.11016557029966925	3365.3964133670142	1790.504615394831	52.76083025663349	114.10234435537268
A5 + cluster + PSO + augmentation	2026	5	30	0.7470373159711694	0.12589812389396238	0.19302717328222768	0.5	0.6838331694749558	0.6951323710935484	0.06767991716637195	0.9854936368126338	0.12316957106502487	3584.033707246892	1571.8673215149602	52.75660104842502	114.10657356358115
A6 full LR pipeline	2026	5	30	0.7438396812891501	0.12474621233931812	0.20647953187390833	0.5	0.6655662580359256	0.6541092640457356	0.05862348792194434	0.9837224771894382	0.1077557800479894	3372.5226274160636	1783.3784013457846	55.804675881497964	111.05849873050823
LR fair comparison	2026	5	26	0.7519631974582633	0.12762639358087718	0.19311460287038884	0.5	0.6892612859747324	0.69497135136782	0.06814697819189589	0.9857358808835227	0.12403105708258991	3583.203505477357	1572.6975232844945	51.850848297108485	115.01232631489768
RF fair comparison	2026	5	26	0.7740712461460828	0.16738350669600116	0.049974339263645015	0.5	0.24106126461968597	0.9743640393197447	0.2333183235679403	0.9754116525509031	0.237126602993665	5023.724552717222	132.17647604462667	126.63892672158052	40.224247890425694
HGB fair comparison	2026	5	26	0.7655819032510257	0.17973207561614346	0.028110626415431758	0.5	0.02665403798833501	0.999494426900133	0.6304808682479514	0.9694461136863627	0.05114584799473977	5153.294343896127	2.606684865717898	162.41559721704354	4.44757739496259
ANN fair comparison	2026	5	26	0.7583779864727286	0.1763035296986607	0.028334971223572057	0.5	0.07607419038244732	0.9977431519113837	0.5217404983316912	0.9709028762630325	0.1327869212638144	5144.264943379989	11.636085381855786	154.16919369875276	12.693980913253299
