# Supplementary material for: Leakage-Controlled and Survey-Weighted Machine Learning for Neonatal Mortality Risk Prediction Using NFHS-5 Data
Source: Healthcare (Basel). 2026 Jul 16;14(14):2144. doi: 10.3390/healthcare14142144 (PMC13410558; doi:10.3390/healthcare14142144)
Supplement: Supplementary file 1 [file healthcare-14-02144-s001.zip › Supplementary Data/reviewer_technical_compliance_audit.csv]

reviewer_issue	implemented_resolution	status
Prediction vs causality vs DSS	Prediction, association, and conceptual DSS separated; no causal estimator claimed	resolved
PSO detail and overfitting	True binary PSO; parameters exported; rerun inside every training fold	resolved
SMOTE leakage	Applied only to transformed training fold after all splits	resolved
Survey design	Weights plus stratified PSU-bootstrap uncertainty; finite-estimate diagnostics	resolved
Rare-event metrics	PR-AUC, ROC-AUC, sensitivity, specificity, PPV, NPV, Brier, calibration slope/intercept, ECE, DCA, grouped CIs	resolved
Two-stage leakage	Household-grouped OOF first-stage predictions with direct proxies excluded	resolved
Fair simple baselines	LR, RF, HGB and ANN compared under identical repeated grouped folds	resolved
Ablation	Controlled one-component-at-a-time LR ablation plus corrected repeated-CV differences	resolved
State-wise validation	Leave-one-state-out with complete refitting, training-only calibration/threshold, and state-specific metrics	resolved
Operational errors	Validation-selected sensitivity threshold, PPV/NPV, confusion matrix and decision curve	resolved
Related-observation leakage	Household-grouped split; both household and mother overlap asserted zero	resolved
Categorical K-means misuse	Clustering inputs one-hot encoded before K-means	resolved
Calibration inefficiency	Cross-fitted development calibration then base model refit on all development rows	resolved
Prediction-time validity	Separate antenatal, delivery-time and retrospective models with explicit feature availability	resolved
Final uncertainty	Household-grouped bootstrap confidence intervals and corrected repeated-CV inference	resolved
