# Supplementary material for: Leakage-Controlled and Survey-Weighted Machine Learning for Neonatal Mortality Risk Prediction Using NFHS-5 Data
Source: Healthcare (Basel). 2026 Jul 16;14(14):2144. doi: 10.3390/healthcare14142144 (PMC13410558; doi:10.3390/healthcare14142144)
Supplement: Supplementary file 1 [file healthcare-14-02144-s001.zip › Supplementary Data/survey_weighted_stratified_psu_bootstrap_logistic_coefficients.csv]

term	coefficient	bootstrap_se	coefficient_ci_low	coefficient_ci_high	odds_ratio	or_ci_low	or_ci_high	interpretation_scope	finite_valid
preterm_birth	0.21081503321214098	0.033787358167047546	0.14696651861747795	0.2714128893981836	1.2346839584133396	1.1583151803869751	1.3118165937461865	survey-weighted association only; no causal interpretation	True
low_birth_weight	0.27707833919182756	0.03543240933664715	0.20548706315375687	0.34610016838229285	1.3192697175103387	1.2281230928194786	1.4135442011623012	survey-weighted association only; no causal interpretation	True
teenage_or_late_pregnancy	0.03248735998169516	0.047318120393433395	-0.05768470001000237	0.11939035565434887	1.0330208356591775	0.9439475271667642	1.1268096889827495	survey-weighted association only; no causal interpretation	True
failed_pregnancy_history	0.01712885316239438	0.03471176633874927	-0.057394000307319955	0.07802291452509227	1.0172763931609015	0.9442219723208891	1.0811474323662107	survey-weighted association only; no causal interpretation	True
anc_4plus	0.07171628975453921	0.06115752565728236	-0.054543566278426	0.19045699725034393	1.0743504965785857	0.9469172542984305	1.2098023476913633	survey-weighted association only; no causal interpretation	True
facility_delivery	0.43953205526523764	0.04592246769762857	0.3511810005152066	0.5378251624454187	1.5519808073172083	1.4207444581198587	1.7122788813628271	survey-weighted association only; no causal interpretation	True
pnc_child	-0.39465037560579397	0.11857174636918454	-0.6187457951360213	-0.15723170335974296	0.6739156154036642	0.5386195534031233	0.8545060439569112	survey-weighted association only; no causal interpretation	True
married_under_18	-0.08517605566611533	0.04738083493644498	-0.17946896937246393	0.006409633759832953	0.9183505893434751	0.8357138832670459	1.0064302194209809	survey-weighted association only; no causal interpretation	True
missingindicator_low_birth_weight	0.7313284100602251	0.03759080958118583	0.6564063160166566	0.8046756740176807	2.0778389973598013	1.9278517807266022	2.235971197654221	survey-weighted association only; no causal interpretation	True
missingindicator_anc_4plus	0.17028156899370728	0.021607247477430036	0.1309985005914912	0.21075091507269034	1.1856386434051336	1.1399660720358806	1.234604795313039	survey-weighted association only; no causal interpretation	True
missingindicator_pnc_child	0.17028156899370728	0.021607247477430036	0.1309985005914912	0.21075091507269034	1.1856386434051336	1.1399660720358806	1.234604795313039	survey-weighted association only; no causal interpretation	True
missingindicator_married_under_18	-0.12524244321772224	0.011403581849967473	-0.1439922078720765	-0.09884490846845133	0.8822829731298234	0.8658944951935925	0.9058831919409762	survey-weighted association only; no causal interpretation	True
wealth_index_1	-0.24641979160477265	0.08902896465182542	-0.4278531598593716	-0.08137241340313311	0.7815940494273473	0.6519071339060758	0.9218503180960165	survey-weighted association only; no causal interpretation	True
wealth_index_2	-0.32453227419443775	0.0867889559101163	-0.497864750426088	-0.1732263417853177	0.7228653773756444	0.6078271377048046	0.8409472517995499	survey-weighted association only; no causal interpretation	True
wealth_index_3	-0.1697906536551661	0.0960452848680946	-0.3636592472960508	0.0012775144829724524	0.8438414532304749	0.6951280211437965	1.0012783308522037	survey-weighted association only; no causal interpretation	True
wealth_index_4	-0.12382372918821181	0.12145323128325733	-0.3746135019307941	0.09540994142338763	0.8835355686891508	0.6875549661107214	1.1001097432549605	survey-weighted association only; no causal interpretation	True
wealth_index_5	-0.8327833185324781	0.17601509855751277	-1.208655892754802	-0.49512640333403646	0.43483730970275286	0.2985983580396169	0.6094938603708921	survey-weighted association only; no causal interpretation	True
mother_education_0	-0.25321249224851544	0.07680850588072712	-0.4057353308059624	-0.08753222151258823	0.7763029059462974	0.6664865425393779	0.9161893501685872	survey-weighted association only; no causal interpretation	True
mother_education_1	-0.5103104660315737	0.09499208730306201	-0.6737109966453044	-0.32610750903755564	0.600309174270571	0.5098131481128247	0.7217275910219447	survey-weighted association only; no causal interpretation	True
mother_education_2	-0.2578004562804305	0.0629100521559464	-0.395438035029812	-0.12564686570966785	0.7727494140157685	0.673385008414429	0.8819262301935251	survey-weighted association only; no causal interpretation	True
mother_education_3	-0.6760263526142106	0.12590310767563334	-0.9739198632609016	-0.474404163745782	0.5086341146651009	0.3775999929954785	0.6222557085406247	survey-weighted association only; no causal interpretation	True
residence_1	-0.9023292495452524	0.07784616373447632	-1.0661195225985416	-0.7750407330087199	0.4056237595919379	0.344342140091895	0.4606850155300267	survey-weighted association only; no causal interpretation	True
residence_2	-0.7950205176300728	0.060361044390298775	-0.9097995223674382	-0.6730519193939923	0.45157196964091745	0.4026049292266417	0.5101492651125329	survey-weighted association only; no causal interpretation	True
state_code_5	-0.4845706171043064	0.11377511356831364	-0.7449159523838011	-0.28850500701275666	0.6159616233755716	0.47477420190295916	0.7493830529676033	survey-weighted association only; no causal interpretation	True
state_code_10	-0.8177390749108344	0.07379260496402881	-0.9334297646561747	-0.6639767011002482	0.44142856402794417	0.3932028019740038	0.5148000525919281	survey-weighted association only; no causal interpretation	True
state_code_22	-0.3950400751600738	0.07998996895564414	-0.5589187443240504	-0.25450494460766737	0.6736530419544203	0.5718270209158431	0.7753002195258821	survey-weighted association only; no causal interpretation	True
